# Supplementary material for: Strengthening laboratories in response to outbreaks in humanitarian emergencies and conflict settings: Results, challenges and lessons from expanding PCR diagnostic capacities for COVID-19 testing in Yemen
Source: PLoS One. 2024 Feb 23;19(2):e0298603. doi: 10.1371/journal.pone.0298603 (PMC10889613; doi:10.1371/journal.pone.0298603)
Supplement: S1 Dataset — (XLSX) [file pone.0298603.s001.xlsx]

## Sheet: Consolidated_South2020
	00000000000
			Aden NCPHL						Mukalla						Taiz					Sayoun						South - Weekly Trends
			Week	Negative	Positive	Total	% rate		Week	Negative	Positive	Total	% rate		Week	Negative	Positive	Total		Week	Negative	Positive	Total			Week	Negative	Positive	Total	% rate
			12	11	0	11	0		12			#VALUE!	#VALUE!		12			#VALUE!		12			#VALUE!			12	#VALUE!	#VALUE!	#VALUE!	#VALUE!
			13	8	0	8	0		13			0	#DIV/0!		13			0		13					1	13	8	0	8	0
			14	5	0	5	0		14			0	#DIV/0!		14			0		14					2	14	5	0	5	0
			15	2	0	2	0		15	6	1	7	14.2857		15			0		15					3	15	8	1	9	11.1111
			16	2	1	3	33.3333		16			0	#DIV/0!		16			0		16					4	16	2	1	3	33.3333
			17			0	#DIV/0!		17	14	0	14	0		17	4	0	4		17					5	17	18	0	18	0
			18	1	15	16	93.75		18	8	4	12	33.3333		18	2	2	4		18					6	18	11	21	32	65.625
			19	19	53	72	73.6111		19	2	14	16	87.5		19	14	2	16		19	2	3	5		7	19	37	72	109	66.055
			20	32	71	103	68.932		20	10	22	32	68.75		20	9	11	20		20	3	2	5		8	20	54	106	160	66.25
			21	29	34	63	53.9683		21	23	43	66	65.1515		21	13	13	26		21	8	10	18		9	21	73	100	173	57.8035
			22	29	37	66	56.0606		22	20	64	84	76.1905		22	29	41	70		22	4	11	15		10	22	82	153	235	65.1064
			23	2	70	72	97.2222		23	18	83	101	82.1782		23	70	71	141		23	7	22	29		11	23	97	246	343	71.7201
			24	59	76	135	56.2963		24	22	57	79	72.1519		24	59	78	137		24	10	46	56		12	24	150	257	407	63.145
			25	44	73	117	62.3932		25	11	58	69	84.058		25	70	11	81		25	19	21	40		13	25	144	163	307	53.0945
			26	71	24	95	25.2632		26	12	50	62	80.6452		26	50	19	69		26	40	45	85		14	26	173	138	311	44.373
			27	68	23	91	25.2747		27	17	53	70	75.7143		27	36	24	60		27	67	62	129		15	27	188	162	350	46.2857
			28	59	25	84	29.7619		28	20	56	76	73.6842		28	53	18	71		28	64	52	116		16	28	196	151	347	43.5159
			29	55	14	69	20.2899		29	17	34	51	66.6667		29	37	10	47		29	89	76	165		17	29	198	134	332	40.3614
			30	67	6	73	8.21918		30	20	56	76	73.6842		30	7	3	10		30	122	21	143		18	30	216	86	302	28.4768
			31	35	7	42	16.6667		31	17	38	55	69.0909		31	10	9	19		31	53	25	78		19	31	115	79	194	40.7216
			32	113	9	122	7.37705		32	13	37	50	74		32	9	3	12		32	39	36	75		20	32	174	85	259	32.8185
			33	562	4	566	0.706714		33	47	54	101	53.4653		33	29	0	29		33	289	13	302		21	33	927	71	998	7.11423
			34	232	5	237	2.1097		34	35	25	60	41.6667		34	17	0	17		34	427	9	436		22	34	711	39	750	5.2
			35	89	8	97	8.24742		35	12	20	32	62.5		35	12	2	14		35	542	13	555		23	35	655	43	698	6.16046
			36	16	0	16	0		36	44	21	65	32.3077		36	10	1	11		36	429	9	438		24	36	499	31	530	5.84906
			37	34	5	39	12.8205		37	13	8	21	38.0952		37	652	1	653		37	196	1	197		25	37	895	15	910	1.64835
			38	43	6	49	12.2449		38	21	8	29	27.5862		38	111	0	111		38	516	1	517		26	38	691	15	706	2.12465
			39	47	4	51	7.84314		39	7	4	11	36.3636		39	370	0	370		39	113	0	113		27	39	537	8	545	1.46789
			40	55	8	63	12.6984		40	11	3	14	21.4286		40	125	0	125		40	375	2	377		28	40	566	13	579	2.24525
			41	75	4	79	5.06329		41	11	3	14	21.4286		41	75	0	75		41	24	0	24		29	41	185	7	192	3.64583
			42	74	4	78	5.12821		42	16	1	17	5.88235		42	130	0	130		42	11	4	15		30	42	231	9	240	3.75
			43	81	2	83	2.40964		43	2	0	2	0		43	26	0	26	19-25/10	43	9	3	12		31	43	118	5	123	4.06504
			44	52	3	55	5.45455	26-1/11	44	10	0	10	0		44	1	0	1	26-1/11	44	10	0	10		32	44	73	3	76	3.94737
			45	46	1	47	2.12766	2-8/11	45	3	0	3	0		45	17	1	18	2-8/11	45	12	1	13		33	45	78	3	81	3.7037
			46	31	2	33	6.06061	9-15/11	46	5	0	5	0		46	9	0	9	9-15/11	46	20	6	26		34	46	65	8
			47	40	4	44	9.09091	16-22/11	47	4	1	5	20		47	6	0	6	16-22/11	47	8	2	10		35	47	58	7
			48	35	2	37	5.40541	23-29/11	48	3	0	3	0		48	8	1	9	23-29/11	48	16	1	17		36	48	62	4
			49	26	2	28	7.14286	2012-06-30	49				#DIV/0!		49	31	0	31		49	3	6	9		37	49	60	0
			50	46	6	52	11.5385	07-13/12	50				#DIV/0!		50	4	0	4		50	18	11	29		38	50	68	0
			51	48	6	54	11.1111	14-20/12	51						51	26	0	26		51	10	2	12		39	51	84	0
			52	47	4	51	7.84314	21-27/12	52						52	36	0	36		52	9	6	15		40	52	70	106
			53	42	0	42		28-03	53						53	73	0	73		53	2	1	3
			Total	2432	618	3050			Total	494	818	1312			Total	2240	321	2561		Total	3564	522	4086				#VALUE!	#VALUE!	#VALUE!
			Almahrah NCPHL									Southern Governorates
			Week	Negative	Positive	Total	% rate												NCPHL	Last update:
			45	17	1	18	5.55556					NCPHL		Negative	Positive	Total	% Rate		Aden	2021-01-02
			46	7	0	7	0	2020-11-13				Aden		2432	618	3050	20.2623		Taiz	2020-12-27
			47				#DIV/0!					Mukalla		494	818	1312	62.3476		Mukalla	2020-11-21
			48				#DIV/0!					Taiz		2240	321	2561	12.5342		Sayoun	2020-12-21
			49				#DIV/0!					Sayoun		3564	522	4086	12.7753		Sanaa	2020-09-12
			50									Almahrah		24	1	25	4		Hodeida
			51									Marib		21	0	21	0		Almahrah	2020-11-12
			52									Shabwah		19	0	19	0		Marib	2020-11-18
												Alsadaqa		34	0	34	0		Shabwah	2020-11-19
												Totals		8828	2280	11108	20.5257		Alsadaqa	2020-11-23
												Yemen - All
			Marib NCPHL									NCPHL		Negative	Positive	Total	Update on:
			Week	Negative	Positive	Total	% rate					Sana'a				5489	2020-10-24
			46	16	0	16	0					Aden		2432	618	3050	2021-01-05
			47	5	0	5	0					Mukalla		494	818	1312	2020-11-28
			48			0	#DIV/0!					Taiz		2240	321	2561	2020-12-31
			49			0	#DIV/0!					Sayoun		3564	522	4086	2020-12-25
			50			0	#DIV/0!					Hodeida				175	2020-10-24
			51			0						Almahrah		24	1	25	2020-11-12
			52									Marib		21	0	21	2020-11-18
												Shabwah		19	0	19	2020-11-27
												Alsadaqa		34	0	34	2020-11-23
												Totals		8828	2280	16772
			Shabwah NCPHL
			Week	Negative	Positive	Total	% rate
			46	10	0	10	0
			47	5	0	5	0
			48	4	0	4	0
			49			0	#DIV/0!
			50			0	#DIV/0!
			51			0
			52
			Total	19	0	19
			Alsadaqa Hospital
			Week	Negative	Positive	Total	% rate
			48	34	0	34	0
			49			0	#DIV/0!
			50			0	#DIV/0!
			51			0
			52
			Total	34	0	34

## Sheet: 2021
	00000000000
			Aden NCPHL						Mukalla						Taiz					Sayoun					Alwadiah							South - Weekly Trends
			Week	Negative	Positive	Total	% rate		Week	Negative	Positive	Total	% rate		Week	Negative	Positive	Total		Week	Negative	Positive	Total		Week	Negative	Positive	Total	% rate			Week	Negative	Positive	Total	% rate
			1	45	2	47	4.25532		1						1	48	0	48		1	7	1	8		1	8	1	9	0.111111			12	#VALUE!	#VALUE!	103	#VALUE!
			2	29	0	29	0		2	9	3	12	25		2	7	0	7		2	6	2	8		2	6	0	6	0			13	51	5	56	8.92857
			3	28	7	35	20		3	20	2	22	9.09091		3	2	0	2		3	7	3	10		3	6	1	7	0.142857			14	57	12	69	17.3913
			4	59	3	62	4.83871		4	6	2	8	25		4	0	0	0		4	15	0	15		4	5	0	5	0			15	80	5	85	5.88235
			5	46	9	55	16.3636		5	3	9	12	75		5	4	0	4		5	7	6	13		5	5	2	7	0.285714			16	60	24	84	28.5714
			6	57	19	76	25		6	3	6	9	66.6667		6	5	0	5		6	4	4	8		6	4	2	6	0.333333			17	69	29	98	29.5918
			7	57	7	64	10.9375		7	7	12	19	63.1579		7	11	4	15		7	4	14	18		7	5	13	18	0.722222			18	79	37	116	31.8966
			8	67	30	97	30.9278		8	28	26	54	48.1481		8	66	13	79		8	32	61	93		8	49	69	118	0.584746			19	193	130	323	40.2477
			9	83	47	130	36.1538		9	59	50	109	45.8716		9	51	23	74		9	58	117	175		9	43	92	135	0.681481			20	251	237	488	48.5656
			10	98	120	218	55.0459		10	44	83	127	65.3543		10	71	33	104		10	112	170	282		10	99	134	233	0.575107			21	325	406	731	55.5404
		15-21/03	11	129	208	337	61.7211		11	48	153	201	76.1194		11	168	99	267		11	131	166	297		11	66	68	134	0.507463			22	476	626	1102	56.8058
		22-28/3	12	265	224	489	45.8078		12			0	#DIV/0!		12	80	66	146		12	78	51	129		12			0	#DIV/0!			23	423	341	764	44.6335
			13			0	#DIV/0!		13			0	#DIV/0!		13			0		13					13			0	#DIV/0!			24	0	0	0	#DIV/0!
			14			0	#DIV/0!		14			0	#DIV/0!		14			0		14					14			0	#DIV/0!			25	0	0	0	#DIV/0!
			15			0	#DIV/0!		15			0	#DIV/0!		15			0		15					15			0	#DIV/0!			26	0	0	0	#DIV/0!
			16			0	#DIV/0!		16			0	#DIV/0!		16			0		16					16			0	#DIV/0!			27	0	0	0	#DIV/0!
			17			0	#DIV/0!		17				#DIV/0!		17			0		17					17			0	#DIV/0!			28	0	0	0	#DIV/0!
			18			0	#DIV/0!		18				#DIV/0!		18			0		18					18			0	#DIV/0!			29	0	0	0	#DIV/0!
			19			0	#DIV/0!		19									0		19					19			0	#DIV/0!			30	0	0	0	#DIV/0!
			20			0	#DIV/0!		20									0		20					20			0	#DIV/0!			31	0	0	0	#DIV/0!
			21			0	#DIV/0!		21									0		21					21			0	#DIV/0!			32	0	0	0	#DIV/0!
			22			0	#DIV/0!		22									0		22					22			0	#DIV/0!			33	0	0	0	#DIV/0!
			23			0	#DIV/0!		23									0		23					23			0	#DIV/0!			34	0	0	0	#DIV/0!
			24			0	#DIV/0!		24									0		24					24			0	#DIV/0!			35	0	0	0	#DIV/0!
			25			0	#DIV/0!		25									0		25					25			0	#DIV/0!			36	0	0	0	#DIV/0!
			26			0	#DIV/0!		26									0		26					26			0	#DIV/0!			37	0	0	0	#DIV/0!
			27			0	#DIV/0!		27									0							27			0	#DIV/0!			38	0	0	0	#DIV/0!
			28			0	#DIV/0!		28									0							28			0	#DIV/0!			39	0	0	0	#DIV/0!
			29			0	#DIV/0!		29									0							29			0	#DIV/0!			40	0	0	0	#DIV/0!
			30			0	#DIV/0!		30									0							30			0	#DIV/0!			41	0	0	0	#DIV/0!
			31			0	#DIV/0!		31									0							31			0	#DIV/0!			42	0	0	0	#DIV/0!
			32			0	#DIV/0!		32									0							32			0	#DIV/0!			43	0	0	0	#DIV/0!
			33			0	#DIV/0!		33									0							33			0	#DIV/0!			44	0	0	0	#DIV/0!
			34			0	#DIV/0!		34									0							34			0	#DIV/0!			45	0	0	0	#DIV/0!
			35			0	#DIV/0!		35									0							35			0	#DIV/0!			46	0	0
			36			0	#DIV/0!		36									0							36			0	#DIV/0!			47	0	0
			37			0	#DIV/0!		37									0							37			0	#DIV/0!			48	0	0
			38			0	#DIV/0!		38									0							38			0	#DIV/0!			49	0
			39			0	#DIV/0!		39									0							39			0	#DIV/0!			50	0
			40			0	#DIV/0!		40									0							40			0	#DIV/0!			51	0
			41			0	#DIV/0!											0							41			0	#DIV/0!			52
						0												0										0	#DIV/0!
			Total	963	676	1639			Total	227	346	573			Total	513	238	751		Total	461	595	1056		Total	296	382	678	0.563422				#VALUE!	#VALUE!	#VALUE!
			Almahrah NCPHL									Southern Governorates
			Week	Negative	Positive	Total	% rate												NCPHL	Last update:
			1									NCPHL		Negative	Positive	Total	% Rate		Aden
			2	3	0	3	0					Aden		963	676	1639	41.2447		Taiz	13/03/2021
			3	0	0	0	0					Mukalla		227	346	573	60.3839		Mukalla	13/03/2021
			4	4	0	4	0					Taiz		513	238	751	31.6911		Sayoun	2021-03-14
			5	0	0	0	0					Sayoun		461	595	1056	56.3447		Sanaa
			6	2	1	3	33.3333					Almahrah		91	63	154	40.9091		Hodeida
			7	1	1	2	50					Marib		0	0	0	#DIV/0!		Almahrah	2021-12-03
			8	2	2	4	50					Shabwah		26	22	48	45.8333		Marib
			9	4	8	12	66.6667					Alwadiah		296	382	678	56.3422		Shabwah	2021-11-03
			10	23	24	47	51.0638					Totals		2577	2322	4899	47.3974		Alsadaqa
			11	52	27	79	34.1772
			12			0	#DIV/0!
						0						Yemen - All
			TOTAL	91	63	154
			Marib NCPHL									NCPHL		Negative	Positive	Total	Update on:
			Week	Negative	Positive	Total	% rate					Sana'a
												Aden		963	676	1639	2021-01-05
												Mukalla		227	346	573	21/03/2021
												Taiz		513	238	751	24/3/2021
												Sayoun		461	595	1056	2021-03-24
												Hodeida
												Almahrah		91	63	154	21/03/2021
												Marib		0	0	0
												Shabwah		26	22	48	21/03/2021
												Alwadiah		296	382	678	18/03/2021
												Totals		2577	2322	4899
			Shabwah NCPHL
			Week	Negative	Positive	Total	% rate
			1	1	0	1	0
			2	1	2	3	66.6667
			3	2	0	2	0
			4	3	2	5	40
			5	2	0	2	0
			6	3	1	4	25
			7	7	1	8	12.5
			8	7	16	23	69.5652
			9	8	14	22	63.6364
			10	18	31	49	63.2653
			11	28	19	47	40.4255
			12				#DIV/0!
			13
			14
			15
			Total	26	22	48
			Alwadiah
			Week	Negative	Positive	Total	% rate
			1	1
			2
			3
			4
			5
			6
			7
			8
			9
			10
			11
			12
			Total	1	0	1

## Sheet: Time of operation 
		Timelines of opening labs for COVID-19 testing
		Sanaa	2020-02-25
		Aden	2020-03-20
		Mukalla	2020-04-08
		Taiz	2020-04-24
		Sayoun	2020-05-06
		Hodeida	2020-07-27		first line list
		Almahrah	2020-10-01		2020-11-05
		Marib	2020-10-03		2020-11-13
		Shabwah	2020-10-03		2020-11-14

## Sheet: Sheet1
Type of sample		Reason for testing
Oral/Nasopharyngeal swab		Travel to country with confirmed cases				YES
Sputum		Contact with confirmed/probable case				NO
Bronchoalveolar lavage		Has typical clinical symptoms
Tracheal Aspirate

## Sheet: DataSet
	GovCode	HF_Name_From_HeRAms_Temp	GovName_For_HF	HFID	HF_Ename
	12	المجمع الصحي زنجبار	Abyan أبين	1210004	Zunjopar HC
	12	المركز الصحي الحضن	Abyan أبين	1204017	Alhdhn HC
	12	المركز الصحي العمري	Abyan أبين	1206009	Alomari HC
	12	المركز الصحي الكود	Abyan أبين	1211029	Alkood HC
	12	المركز الصحي اماجل	Abyan أبين	1204022	Amajl HC
	12	المركز الصحي أمصره	Abyan أبين	1204007	Amssrah HC
	12	المركز الصحي بشقرة	Abyan أبين	1211010	Shaqrah HC
	12	المركز الصحي جيشان	Abyan أبين	1203004	Jishan HC
	12	المركز الصحي سباح	Abyan أبين	1205004	Spah HC
	12	المركز الصحي سرار	Abyan أبين	1207006	Sirar HC
	12	المركز الصحي شعب البارع	Abyan أبين	1206002	Shaep Albara HC
	12	المركز الصحي كبران	Abyan أبين	1202010	Kpran HC
	12	الوحدة الصحية ماسب	Abyan أبين	1209003	Masip HU
	12	الوحدة الصحة دمان	Abyan أبين	1204021	Dman HU
	12	الوحدة الصحية باتيس	Abyan أبين	1211018	Batis HU
	12	الوحدة الصحية جحين	Abyan أبين	1204006	Jhin HU
	12	الوحدة الصحية البطان	Abyan أبين	1202006	Albtan HU
	12	الوحدة الصحية البقيرة	Abyan أبين	1202012	Alpoqirh HU
	12	الوحدة الصحية الجبر	Abyan أبين	1201010	Al jabr HU
	12	الوحدة الصحية الجبلة لوزنة	Abyan أبين	1202013	Jabalh HU
	12	الوحدة الصحية الجدار	Abyan أبين	1208012	Al Jdar HU
	12	الوحدة الصحية الجدبة	Abyan أبين	1201005	Aljdph HU
	12	الوحدة الصحية الجنن	Abyan أبين	1202008	Aljnn HU
	12	الوحدة الصحية الجول يراميس	Abyan أبين	1211002	Aljwl Yramis HU
	12	الوحدة الصحية الحردوب	Abyan أبين	1208004	Alhardwb HU
	12	الوحدة الصحية الحرور	Abyan أبين	1211023	Alharour HU
	12	الوحدة الصحية الحصن	Abyan أبين	1211019	Alhusn HU
	12	الوحدة الصحية الحطاط	Abyan أبين	1207003	Alhtat HU
	12	الوحدة الصحية الحفرة	Abyan أبين	1208011	Al Hofrah HU
	12	الوحدة الصحية الحميشة	Abyan أبين	1204005	Alhmishah HU
	12	الوحدة الصحية الحنشي	Abyan أبين	1206012	Alhnshi HU
	12	الوحدة الصحية الخاملة	Abyan أبين	1211012	Alkhamlh HU
	12	الوحدة الصحية الخديرة	Abyan أبين	1204003	Alkhdirh HU
	12	الوحدة الصحية الخشاء	Abyan أبين	1207010	Al Kosha HU
	12	الوحدة الصحية الخضراء	Abyan أبين	1206007	Alkhadra HU
	12	الوحدة الصحية الخيالة	Abyan أبين	1204020	Alkhialh HU
	12	الوحدة الصحية الدرجاج	Abyan أبين	1211020	Aldrjaj HU
	12	الوحدة الصحية الدريب	Abyan أبين	1204029	Ad Driab HU
	12	الوحدة الصحية الرباط	Abyan أبين	1206003	Aropad HU
	12	الوحدة الصحية الرحبة	Abyan أبين	1201008	Alrahabh HU
	12	الوحدة الصحية الرميلة	Abyan أبين	1211021	Alromilah HU
	12	الوحدة الصحية الرواء	Abyan أبين	1211017	Alrwaa HU
	12	الوحدة الصحية الرواد	Abyan أبين	1209004	Alrwad HU
	12	الوحدة الصحية الروضة	Abyan أبين	1202002	Alrwdah HU
	12	الوحدة الصحية الشرية	Abyan أبين	1211003	Alshrih HU
	12	الوحدة الصحية الشعب	Abyan أبين	1206001	Alshap HU
	12	الوحدة الصحية الشعراء	Abyan أبين	1204018	Alshoaraa HU
	12	الوحدة الصحية الشيخ سالم	Abyan أبين	1210009	Shaik Salem HU
	12	الوحدة الصحية الشيخ عبد الله	Abyan أبين	1210006	Shaik Abdullah HU
	12	الوحدة الصحية الصعيد	Abyan أبين	1205006	Alssaid HU
	12	الوحدة الصحية الصفاءة	Abyan أبين	1206011	Alsfaah HU
	12	الوحدة الصحية الضبة	Abyan أبين	1206013	Aldhpah HU
	12	الوحدة الصحية الطرية	Abyan أبين	1211006	Altrih HU
	12	الوحدة الصحية العبر	Abyan أبين	1204027	Al abr HU
	12	الوحدة الصحية العرقة	Abyan أبين	1205005	Alarqh HU
	12	الوحدة الصحية العين	Abyan أبين	1201009	Alain HU
	12	الوحدة الصحية العين	Abyan أبين	1204004	Alain HU
	12	الوحدة الصحية الغافرية	Abyan أبين	1204002	Alghafriah HU
	12	الوحدة الصحية الغوز	Abyan أبين	1204016	Alghwz HU
	12	الوحدة الصحية الفجاج	Abyan أبين	1204032	Al Fjaj HU
	12	الوحدة الصحية الفرع	Abyan أبين	1208003	Alfra HU
	12	الوحدة الصحية القاع	Abyan أبين	1204034	Al Qaa HU
	12	الوحدة الصحية القليتة	Abyan أبين	1202003	Alqlitah HU
	12	الوحدة الصحية القوز	Abyan أبين	1202004	Alqwz HU
	12	الوحدة الصحية الكفاة	Abyan أبين	1201001	Alkafah HU
	12	الوحدة الصحية الكورة	Abyan أبين	1208010	Alkorah HU
	12	الوحدة الصحية المحصامة	Abyan أبين	1209005	Almohsamh HU
	12	الوحدة الصحية المدارة	Abyan أبين	1202007	Almdarh HU
	12	الوحدة الصحية المراقد	Abyan أبين	1210008	Al Mraked HU
	12	الوحدة الصحية المساني	Abyan أبين	1209007	Almsani HU
	12	الوحدة الصحية المسحال	Abyan أبين	1204008	Almshal HU
	12	الوحدة الصحية المسيمير	Abyan أبين	1211032	Almosimeer HU
	12	الوحدة الصحية المشرقة	Abyan أبين	1204030	Al Mashrekah HU
	12	الوحدة الصحية المشوشي	Abyan أبين	1206008	Almshwshi HU
	12	الوحدة الصحية المعجلة	Abyan أبين	1201007	Almajalah HU
	12	الوحدة الصحية المقر	Abyan أبين	1202016	Al Makar HU
	12	الوحدة الصحية المقطن	Abyan أبين	1208002	Almqtn HU
	12	الوحدة الصحية الموصف	Abyan أبين	1206016	Maosaf HU
	12	الوحدة الصحية الميوح	Abyan أبين	1211025	Almiuh HU
	12	الوحدة الصحية النجدة	Abyan أبين	1204033	Al Najdah HU
	12	الوحدة الصحية الوطح	Abyan أبين	1206006	Alwtah HU
	12	الوحدة الصحية امدخلة	Abyan أبين	1204012	Amdkhlh HU
	12	الوحدة الصحية امركد	Abyan أبين	1208009	Amrkd HU
	12	الوحدة الصحية امسداره	Abyan أبين	1207002	Amsdarh HU
	12	الوحدة الصحية امصرة	Abyan أبين	1202011	Amssrah HU
	12	الوحدة الصحية اورمة	Abyan أبين	1202001	Aurmh HU
	12	الوحدة الصحية أمسند	Abyan أبين	1203006	Amsand HU
	12	الوحدة الصحية أمسواد يراميس	Abyan أبين	1211001	Amswad Yramis HU
	12	الوحدة الصحية أمشعة	Abyan أبين	1204019	Amshah HU
	12	الوحدة الصحية باجدار	Abyan أبين	1210003	Ajdar HU
	12	الوحدة الصحية باساحم	Abyan أبين	1209011	Basaham HU
	12	الوحدة الصحية بالجوف	Abyan أبين	1204010	Aljwf HU
	12	الوحدة الصحية بوادي بن سعد	Abyan أبين	1209009	Wadi Bn Saad HU
	12	الوحدة الصحية بورعه	Abyan أبين	1205008	Bawrah HU
	12	الوحدة الصحية جابره	Abyan أبين	1203002	Japrh HU
	12	الوحدة الصحية جبل السعدي	Abyan أبين	1206018	Jabal As Sadi HU
	12	الوحدة الصحية جبل العرء	Abyan أبين	1206019	Jabal Al Oraa HU
	12	الوحدة الصحية جريزفان	Abyan أبين	1208006	Jrizfan HU
	12	الوحدة الصحية جعار	Abyan أبين	1211016	Jaar HU
	12	الوحدة الصحية جوعر	Abyan أبين	1202015	Jaoar HU
	12	الوحدة الصحية جيشان	Abyan أبين	1203003	Jishan HU
	12	الوحدة الصحية حبيب	Abyan أبين	1203001	Habib HU
	12	الوحدة الصحية حدق	Abyan أبين	1205001	Hdq HU
	12	الوحدة الصحية حصن بلعيد	Abyan أبين	1209012	Hesn Baleed HU
	12	الوحدة الصحية حلمة	Abyan أبين	1211026	Hlmh HU
	12	الوحدة الصحية حمة اسفل امها	Abyan أبين	1207004	Hamah Asfl Amha HU
	12	الوحدة الصحية حمومة	Abyan أبين	1206005	Hamumh HU
	12	الوحدة الصحية حناذ	Abyan أبين	1209006	Hnath HU
	12	الوحدة الصحية رحاب	Abyan أبين	1203007	Rehab HU
	12	الوحدة الصحية رخمة	Abyan أبين	1206010	Rkhmh HU
	12	الوحدة الصحية رهوة السوق	Abyan أبين	1206017	Rahwat As Sook HU
	12	الوحدة الصحية زارة	Abyan أبين	1204031	Zarah HU
	12	الوحدة الصحية ساكن وعيص	Abyan أبين	1211022	Sakn Wais HU
	12	الوحدة الصحية سالم بن سالم	Abyan أبين	1209010	Salm Bn Salm HU
	12	الوحدة الصحية سبيح	Abyan أبين	1205007	Sobaih HU
	12	الوحدة الصحية سناج	Abyan أبين	1201003	Snaj HU
	12	الوحدة الصحية شوحط	Abyan أبين	1204028	Shaohad HU
	12	الوحدة الصحية صبر	Abyan أبين	1207011	Saber HU
	12	الوحدة الصحية صندوق الشرقي	Abyan أبين	1201002	Sonduq Alshrqi HU
	12	الوحدة الصحية طسة	Abyan أبين	1205003	Tash HU
	12	الوحدة الصحية ظراء مرحوم	Abyan أبين	1203005	Dhara Mrhum HU
	12	الوحدة الصحية عبر عثمان	Abyan أبين	1211007	Abr- Authman HU
	12	الوحدة الصحية عمودية	Abyan أبين	1210007	Amodiah HU
	12	الوحدة الصحية قرض	Abyan أبين	1205009	Karadh HU
	12	الوحدة الصحية قرض	Abyan أبين	1207009	Karadh HU
	12	الوحدة الصحية قرية ناصر	Abyan أبين	1206004	Qriat Nassr HU
	12	الوحدة الصحية قنة	Abyan أبين	1204009	Qnah HU
	12	الوحدة الصحية كبث	Abyan أبين	1211027	Kpth HU
	12	الوحدة الصحية كلسام	Abyan أبين	1207001	Klsam HU
	12	الوحدة الصحية لباخة	Abyan أبين	1201006	Lbakha HU
	12	الوحدة الصحية لبو	Abyan أبين	1208008	Labw HU
	12	الوحدة الصحية لحمر	Abyan أبين	1202005	Lahmar HU
	12	الوحدة الصحية مرآن	Abyan أبين	1202014	Marran HU
	12	الوحدة الصحية ملحة	Abyan أبين	1211024	Malhah HU
	12	الوحدة الصحية هشان	Abyan أبين	1204025	Hashan HU
	12	الوحدة الصحيةضلاعة	Abyan أبين	1204026	Dhlaah HU
	12	الوحدة الصيحة امصلعاء	Abyan أبين	1204001	Amsslaa HU
	12	جمعية الهلال الاحمر	Abyan أبين	1210002	Red Crescent t
	12	مركز الامومة و الطفولة	Abyan أبين	1205002	Mother and child HC
	12	مركز الامومة والطفولة	Abyan أبين	1210001	Mother and child HC
	12	مركز الامومة والطفولة	Abyan أبين	1211015	Mother and child HC
	12	مركز الأمومة والطفولة	Abyan أبين	1206014	Mother and child HC
	12	مركز الأمومة والطفولة الكود	Abyan أبين	1211030	Al kawd Mother and child HC
	12	مركز الأمومة والطفولة المخزن	Abyan أبين	1211034	Al Makzan MCH HC
	12	مركز الأمومة والطفولة بشقرة	Abyan أبين	1211009	Shaqrah Mother and child HC
	12	مركز الخبر الصحي للامومة والطفولة	Abyan أبين	1211011	Alkhabr MCH HC
	12	مركز عزان الصحي	Abyan أبين	1208007	Azan HC
	12	مستشفى الخبر	Abyan أبين	1211033	Al Kobar H
	12	مستشفى الرازي العام	Abyan أبين	1211008	Alrazi .H
	12	مستشفى الشهيد صلاح ناصر محمد	Abyan أبين	1201004	Alshahid Slah Nasser Mohammed H
	12	مستشفى الشهيد عوض احمد عوض	Abyan أبين	1202009	Alshahid Awdh Ahmed Awdh H
	12	مستشفى الوضيع الريفي	Abyan أبين	1208001	Alwadhee H
	12	مستشفى رصد الريفي	Abyan أبين	1206015	Rassad H
	12	مستشفى زنجبار الريفي	Abyan أبين	1210005	Zunjopar H
	12	مستشفي احور الريفي	Abyan أبين	1209008	Ahwr H
	12	مستشفي محنف -لودر الريفي	Abyan أبين	1204014	Mahnf-Lwdr H
	12	مستوصف الحسين الطبي	Abyan أبين	1204013	Alhosin policlinic
	12	مستوصف الظبي الطبي	Abyan أبين	1211004	Aldhbi policlinic
	12	مستوصف أبو ظبي الطبي	Abyan أبين	1204011	Abudhabi policlinic
	12	مستوصف دار الشفاء	Abyan أبين	1204015	Dar -Alshifaa policlinic
	12	وحدة الجحرة الصحية	Abyan أبين	1208005	Aljhrh HU
	12	وحدة الجول الشعبية	Abyan أبين	1211028	Aljwl Alshapiah HU
	12	وحدة الرصراص الصحية	Abyan أبين	1209002	Alrsras HU
	12	وحدة السعيدة الصحية	Abyan أبين	1211013	Alssaidh HU
	12	وحدة الصعيد الصحية	Abyan أبين	1204023	Alssaid HU
	12	وحدة العطف الصحية	Abyan أبين	1211031	Alatf HU
	12	وحدة شوظة الصحية	Abyan أبين	1207008	Shwdhah HU
	12	وحدة صحية امها حمه	Abyan أبين	1207005	Amha Hamah HU
	12	وحدة ضحوكة الصحية	Abyan أبين	1211014	Dhahokh HU
	12	وحدة عمران الصحية	Abyan أبين	1207007	Amran HU
	12	وحدة مقيفعة الصحية	Abyan أبين	1204024	Mqifah HU
	12	وحدة مكافحة الملاريا	Abyan أبين	1211005	Malaria health unit
	12	وحدة وادي البرك الصحية	Abyan أبين	1209001	Wadi Albrek HU
	24	المجمع الصحي المعلا	Aden عدن	2406002	Almua'ala health complex
	24	المجمع الصحى القاهرة	Aden عدن	2403004	Alkahera health complex
	24	المجمع الصحى القطيع	Aden عدن	2407002	Alkatee'e health complex
	24	المجمع الصحى الميدان	Aden عدن	2407004	Almaidan health complex
	24	المجمع الصحي البريقة	Aden عدن	2404003	Alburaika Health Complex
	24	المجمع الصحي التواهي	Aden عدن	2405001	Altwahi Health Complex
	24	المجمع الصحي الشيخ عثمان	Aden عدن	2402006	Alshaikh Otman health complex
	24	المجمع الصحي حاشد	Aden عدن	2403005	Hashed Health Complex
	24	المجمع الصحي خور مكسر	Aden عدن	2408002	Khurmaksar health complex
	24	المجمع الصحي دار سعد	Aden عدن	2401001	Dar Sa'ad health complex
	24	المجمع الصحي كابوتا	Aden عدن	2403015	Kabota Health complex
	24	المجمع الصحي مدينة الشعب ( لايوجد)	Aden عدن	2404006	Madinat Alsha'ab health complex
	24	المركز الصحي الحسوة	Aden عدن	2404005	Alhaswa HU
	24	المركز الاقليمى لمكافحة السل	Aden عدن	2403002	Almansour health complex
	24	المركز الصحي الشرقية	Aden عدن	2401008	Ash Shakiah HC
	24	المركز الصحي العماد ( لايوجد )	Aden عدن	2401004	Alemad HC
	24	المركز الصحي الفارسي	Aden عدن	2404011	AL Farisi HC
	24	المركز الصحي الفتح	Aden عدن	2405009	Al Fath HC
	24	المركز الصحي القلوعه	Aden عدن	2405007	Alkalloa'a HC
	24	المركز الصحي المحاريق	Aden عدن	2402009	Maharik HC
	24	المركز الصحي بفقم	Aden عدن	2404010	Fukm HC
	24	المركز الصحي بئرأحمد	Aden عدن	2404001	Be'ar Ahmed HC
	24	المركز الصحي عمران	Aden عدن	2404007	Amran HC
	24	المركز الوطني لنقل الدم وابحاثة	Aden عدن	2408017	Blood Transfusion Center
	24	المركزالصحي الحسينية	Aden عدن	2404004	Alhusainya HC
	24	المركزالطبي الخيري البساتين	Aden عدن	2401005	Albasateen medical center
	24	المستوصف الاردني الطبي	Aden عدن	2408013	Jordanian medical poly
	24	الوحدة الصحية الممدارة ( تحت إدارة الجمعية اليمنية للصحة الأنجابية)	Aden عدن	2402003	Almemdara HU
	24	الوحدة الصحية بقعوه	Aden عدن	2404008	Ka'awa HU
	24	عيادة الخدمات الاجتماعية ( لا توجد)	Aden عدن	2402007	Social services clinic
	24	عيادة جمعية حقوق الطفل	Aden عدن	2402005	Child Right Association Clinic
	24	عيادة مطار عدن الدولي	Aden عدن	2408001	Aden international airport clinic
	24	عيادة ميناء المعلا	Aden عدن	2406001	Almua'ala port clinic
	24	عياده الاسماك للعاملين في وزاره الثروه السمكيه	Aden عدن	2405005	Fishes Clinic for the workers of the fisheries ministry
	24	عياده جمعيه الرحمه الخيريه	Aden عدن	2405004	Alrahma charitable clinic
	24	عياده رأس مربط الخيريه	Aden عدن	2405003	Ras Marbat charitable clinic
	24	عياده عماليه لعمال المؤسسه العامه للتجهيزات والاثاث المدرسيه	Aden عدن	2405002	Laborers' Clinic
	24	م المصفاة	Aden عدن	2408021	0
	24	مجمع المنصور الصحي( يدار من قبل الصليب الأحمر)	Aden عدن	2403001	Almansour health complex
	24	مجمع شعب العيدروس - عدن	Aden عدن	2408024	0
	24	مجمع صحي الكود العثماني	Aden عدن	2402004	Alkawd Alothmani HU
	24	مختبر الصحة المركزي	Aden عدن	2408003	Central health laboratory
	24	مركز الامومة والطفولة (إعادة بناء)	Aden عدن	2401002	Maternity and childhood Center
	24	مركز الامومة والطفولة البساتين( لايوجد)	Aden عدن	2401006	Albasateen maternity and childhood center
	24	مركز الامومه والطفوله حي الثوره	Aden عدن	2405006	Hai Althawra maternity and childhood center
	24	مركز الرعايه الصحيه الاوليه لجامعه عدن	Aden عدن	2408007	Primary health care center at Aden University
	24	مركز الشعب للتوليد	Aden عدن	2407003	Alsha'ab Obestitric Center
	24	مركز الصحة الأنجابية	Aden عدن	2406003	Reporductive Health Center
	24	مركز الطوارئ التوليدية	Aden عدن	2405008	Obstetric Emergency HC
	24	مركز اللحوم الصحي	Aden عدن	2401007	Al Lehom HC
	24	مركز الهلال الاحمر اليمني	Aden عدن	2408012	Yemeni red cresent center
	24	مركز مارى استوبس	Aden عدن	2407005	Marya Stops Center
	24	مركز مدينة الشعب الصحي	Aden عدن	2404002	Madinat Alsha'ab HC
	24	مركز معروف الصحي	Aden عدن	2403013	Marouf HC
	24	مركزالطوارئ التوليدية	Aden عدن	2408016	Obstetric Emergency HC
	24	مركزالعريش الصحي	Aden عدن	2408008	Alareesh HC
	24	مستشفى 22 مايو العام	Aden عدن	2403003	22May public H
	24	مستشفى البريهى	Aden عدن	2403008	Alburaihi H
	24	مستشفى الرازي التخصصي	Aden عدن	2408010	Alrazi specialized H
	24	مستشفى الشرطه العام (يتبع وزارة الداخلية)	Aden عدن	2408006	Police public H
	24	مستشفى الصداقة التعليمي	Aden عدن	2408018	0
	24	مستشفى النقيب	Aden عدن	2403006	Alnakib H
	24	مستشفى صابر	Aden عدن	2403007	Saber H
	24	مستشفى صلاح الدين - عدن	Aden عدن	2408020	0
	24	مستشفى عدن العام	Aden عدن	2407001	Aden public H
	24	مستشفى مصافي عدن	Aden عدن	2404009	Masafi Aden H
	24	مستشفى مكه التخصصي لطب العيون	Aden عدن	2408009	makka specialized Hospital for eyes diseases
	24	مستشفي الشفاء عدن	Aden عدن	2408022	0
	24	مستشفي الامراض النفسية والعصبية التعليمي	Aden عدن	2402001	The educational Psychological and neurological H
	24	مستشفي السلام عدن	Aden عدن	2408019	0
	24	مستشفي الوحدة التعليمي	Aden عدن	2402008	Alwahda educational H
	24	مستشفي ألجمهورية التعليمية	Aden عدن	2408011	Aljumhuria educational H
	24	مستشفي بابل - عدن	Aden عدن	2408023	0
	24	مستشفي دره الدار التخصصي	Aden عدن	2401003	Durrat Aldar specialized H
	24	مستوصف حويلات	Aden عدن	2403009	Hwailat Poly
	24	مستوصف الجزيرة	Aden عدن	2403010	Aljazeera Poly
	24	مستوصف الحكمة	Aden عدن	2407006	Alhikma Poly
	24	مستوصف الدويل	Aden عدن	2403011	Aldwail Poly
	24	مستوصف الرشيد الصحي	Aden عدن	2408005	Alrasheed health poly
	24	مستوصف الصلاحي التخصصي	Aden عدن	2408004	Alsalahi specialized poly
	24	مستوصف الضياء	Aden عدن	2403014	Aldhya'a Poly
	24	مستوصف الكرامة الطبي	Aden عدن	2408014	Alkarama medical Poly
	24	مستوصف المنصورة	Aden عدن	2403012	Almansoura Poly
	24	مستوصف المنى	Aden عدن	2402002	Almuna Poly
	24	مستوصف برهان لطب العيون	Aden عدن	2408015	Burhan Poly for eyes medicine
	14	االمركز الصحي بآل عبد الله	Al Bayda البيضاء	1407003	Al Abdullah HC
	14	المركز الصحى الحيكل	Al Bayda البيضاء	1406002	Alhikl HC
	14	المركز الصحى الصفصف	Al Bayda البيضاء	1420002	Alsafsaf HC
	14	المركز الصحي الخراب	Al Bayda البيضاء	1418005	Alkhrab HC
	14	المركز الصحي الزاهر	Al Bayda البيضاء	1405006	Alzahr HC
	14	المركز الصحي السوادية	Al Bayda البيضاء	1411011	Alswadih HC
	14	المركز الصحي الظاهرة آل هياش	Al Bayda البيضاء	1407007	Adharah Aal- Hiashi HC
	14	المركز الصحي الظهرة	Al Bayda البيضاء	1414001	Aldhhrh HC
	14	المركز الصحي العقبة	Al Bayda البيضاء	1418003	Alaqaba HC
	14	المركز الصحي الوادي	Al Bayda البيضاء	1418001	Al wadi HC
	14	المركز الصحي أسماع	Al Bayda البيضاء	1407004	Asmaa HC
	14	المركز الصحي آل أحمد	Al Bayda البيضاء	1414015	Aal - Ahmed HC
	14	المركز الصحي بالخنق	Al Bayda البيضاء	1411005	Al khanag HU
	14	المركز الصحي بالصومعة	Al Bayda البيضاء	1404006	Alswmah HC
	14	المركز الصحي بالميفاع	Al Bayda البيضاء	1404002	Almifaa HC
	14	المركز الصحي بمسورة عبرة	Al Bayda البيضاء	1403001	Maswrah Abrah HC
	14	المركز الصحي حوات	Al Bayda البيضاء	1417004	Hwat HC
	14	المركز الصحي دثران	Al Bayda البيضاء	1403002	Dthran HC
	14	المركز الصحي زخم	Al Bayda البيضاء	1417001	Zkhm HC
	14	المركز الصحي عريب	Al Bayda البيضاء	1408002	Areeb HC
	14	المركز الصحي عزان	Al Bayda البيضاء	1416003	Azan HC
	14	المركز الصحية برزيقة	Al Bayda البيضاء	1420003	Raziqh HC
	14	المستشفى الاهلي رداع	Al Bayda البيضاء	1413001	Rdaa H
	14	المستشفى الريفى بذى ناعم	Al Bayda البيضاء	1406005	Thi - Naem H
	14	الوحدة الصحية ال بجير	Al Bayda البيضاء	1408009	Aal Bjier HU
	14	الوحدة الصحية ال عسيل	Al Bayda البيضاء	1408010	Aal- Asil HU
	14	الوحدة الصحية البقرات	Al Bayda البيضاء	1414003	Albqrat HU
	14	الوحدة الصحية البويب	Al Bayda البيضاء	1408018	Al boaib Hu
	14	الوحدة الصحية الجوهرة	Al Bayda البيضاء	1403004	Al Jawharah HU
	14	الوحدة الصحية الخرابة	Al Bayda البيضاء	1419007	Alkhrabh HU
	14	الوحدة الصحية الخربة	Al Bayda البيضاء	1417008	Al Krbah HU
	14	الوحدة الصحية الخلقة	Al Bayda البيضاء	1418008	Al Kalakah HU
	14	الوحدة الصحية الزوب	Al Bayda البيضاء	1414011	Alzoup HU
	14	الوحدة الصحية الزون	Al Bayda البيضاء	1408005	Alzoun HU
	14	الوحدة الصحية الشرف	Al Bayda البيضاء	1419004	Alshrf HU
	14	الوحدة الصحية الشرية	Al Bayda البيضاء	1419003	Alshriah HU
	14	الوحدة الصحية الشط	Al Bayda البيضاء	1403003	Alsht HU
	14	الوحدة الصحية الطاهرية رهبان	Al Bayda البيضاء	1411006	Altahrih Rhban HU
	14	الوحدة الصحية الظرفين	Al Bayda البيضاء	1407008	Adh farin HU
	14	الوحدة الصحية العقلة بني عامر	Al Bayda البيضاء	1404004	Al Aqlah Bani Amer HU
	14	الوحدة الصحية القربة	Al Bayda البيضاء	1405001	Alqrph HU
	14	الوحدة الصحية القشعمية	Al Bayda البيضاء	1408019	Al Gashamiah HU
	14	الوحدة الصحية القليتة	Al Bayda البيضاء	1411002	Alqlitah HU
	14	الوحدة الصحية القوعة	Al Bayda البيضاء	1420005
	14	الوحدة الصحية الكبير بركان	Al Bayda البيضاء	1408003	Alkabir Burkan HU
	14	الوحدة الصحية الماجلين	Al Bayda البيضاء	1417003	Almajleen HU
	14	الوحدة الصحية المسابغ(المجمعه)	Al Bayda البيضاء	1404007	AlmsapghHU
	14	الوحدة الصحية المقفوري	Al Bayda البيضاء	1419008	Almqfouri HU
	14	الوحدة الصحية النوبة	Al Bayda البيضاء	1418007	An Nobah HU
	14	الوحدة الصحية الهجر	Al Bayda البيضاء	1417002	Alhjr HU
	14	الوحدة الصحية الهجر	Al Bayda البيضاء	1419006	Alhjr HU
	14	الوحدة الصحية بالسعيدية	Al Bayda البيضاء	1407001	Alsaidih HU
	14	الوحدة الصحية بالمأذن	Al Bayda البيضاء	1408001	Almathn HU
	14	الوحدة الصحية بحمره	Al Bayda البيضاء	1407006	Humrah HU
	14	الوحدة الصحية برع	Al Bayda البيضاء	1408012	Bura HU
	14	الوحدة الصحية بطياب	Al Bayda البيضاء	1406001	Tiap HC
	14	الوحدة الصحية بعينة	Al Bayda البيضاء	1405004	Ainh HU
	14	الوحدة الصحية بو رفاعي	Al Bayda البيضاء	1408013	Bu-Rfaai HU
	14	الوحدة الصحية بيت الخضر	Al Bayda البيضاء	1411001	Bait - Alkhdhr HU
	14	الوحدة الصحية بيت الصريمي	Al Bayda البيضاء	1418004	Bait Alsorimi HU
	14	الوحدة الصحية جبير	Al Bayda البيضاء	1417012	Jobair HU
	14	الوحدة الصحية حبج	Al Bayda البيضاء	1405002	Hapj HU
	14	الوحدة الصحية ذروة	Al Bayda البيضاء	1408004	Thrwh HU
	14	الوحدة الصحية ريام	Al Bayda البيضاء	1413008	Riam HU
	14	الوحدة الصحية زنابع	Al Bayda البيضاء	1419001	Znapa HU
	14	الوحدة الصحية زهراء الطاهرية	Al Bayda البيضاء	1411007	zahra Aldhahrih HU
	14	الوحدة الصحية شرجان	Al Bayda البيضاء	1408014	Shrjan HU
	14	الوحدة الصحية شهاب	Al Bayda البيضاء	1417007	Shehab HU
	14	الوحدة الصحية عر	Al Bayda البيضاء	1408011	Aar HU
	14	الوحدة الصحية ماور	Al Bayda البيضاء	1416001	Mawr HU
	14	الوحدة الصحية مرتعة	Al Bayda البيضاء	1408007	Mrtaa HU
	14	الوحدة الصحية مزغان	Al Bayda البيضاء	1417011	Mazghan HU
	14	الوحدة الصحية مسورة	Al Bayda البيضاء	1417006	MaswrahHU
	14	الوحدة الصحية مضر	Al Bayda البيضاء	1418009	Modher HU
	14	الوحدة الصحية موكل	Al Bayda البيضاء	1417010	Mokal HU
	14	الوحدة الصحية نجد آل يحي ( لاتوجد)	Al Bayda البيضاء	1418002	Najd Aal Yahya
	14	الوحدة الصحية هيوة	Al Bayda البيضاء	1417009	Hiwah HU
	14	الوحدةالصحية بالسيلة	Al Bayda البيضاء	1404005	Alsilh HU
	14	الوحدةالصحيةملحاق	Al Bayda البيضاء	1408008	Mlhaq HU
	14	مركز المناسح بالحنكة	Al Bayda البيضاء	1415004	Almnash HC
	14	مركز الأثلة الصحي	Al Bayda البيضاء	1412014	Al Athlah HC
	14	مركز الحشاء بالجدعان الصحي	Al Bayda البيضاء	1412007	Alhashaa Aljdaan HC
	14	مركز الحنكة الصحي	Al Bayda البيضاء	1405005	Alhnkh HC
	14	مركز الحنكة آل مسعود الصحية	Al Bayda البيضاء	1414009	Alhankh Aal-Msaoud HC
	14	مركز الشهور الصحي	Al Bayda البيضاء	1408006	Alshihwr HC
	14	مركز الشهيد عبدربة صالح المحمدي	Al Bayda البيضاء	1412009	Abdrabh Saleh Almhamdi
	14	مركز العريف الصحي	Al Bayda البيضاء	1401006	Al Arieef HC
	14	مركز الغريرة	Al Bayda البيضاء	1415010	Al Ghorirah HC
	14	مركز الغوال الاعلي الصحي	Al Bayda البيضاء	1412005	Alghwal Alala HC
	14	مركز الغيلة ناطع	Al Bayda البيضاء	1402003	Alghilh Nata HC
	14	مركز الفداء الطبي	Al Bayda البيضاء	1408017	Alfedaa HC
	14	مركز القويم الصحي	Al Bayda البيضاء	1407005	Alqweem H C
	14	مركز المرية الصحي	Al Bayda البيضاء	1412001	Almrih HC
	14	مركز المساحة الصحي	Al Bayda البيضاء	1401002	Al Msahah HC
	14	مركز الوفاء آل سرحان الصحي	Al Bayda البيضاء	1419005	Alwfaa Aal-Srhan HC
	14	مركز تريادة الصحي	Al Bayda البيضاء	1418006	Triadh HC
	14	مركز جاعر الصحي	Al Bayda البيضاء	1404003	Jaer HC
	14	مركز حصون المشيريف	Al Bayda البيضاء	1415002	Hsoun Almshirif HC
	14	مركز دار النجد الصحي	Al Bayda البيضاء	1414016	Dar Al Najd HC
	14	مركز ذى ناعم الصحي	Al Bayda البيضاء	1406004	Thi - Naem HC
	14	مركز رعاية الأمومة والطفولة	Al Bayda البيضاء	1409002	Mother and child HC
	14	مركز عراء نعمان الصحي	Al Bayda البيضاء	1401001	Araa Numan HC
	14	مركز عفار الصحى	Al Bayda البيضاء	1420004	Affar HC
	14	مركز عوين الصحية	Al Bayda البيضاء	1404010	Awain HC
	14	مركز قرن الأسد	Al Bayda البيضاء	1416008	Karn Al Asd Hu
	14	مركز قرن قاسد الصحي	Al Bayda البيضاء	1417005	Qrn-Qasd HC
	14	مركز لغوال الاسفل الصحي	Al Bayda البيضاء	1412006	Alghwal Alasfl HC
	14	مركز يكلاء الصحي	Al Bayda البيضاء	1419013	Iaklaa HC
	14	مستشفى الامل التخصصى	Al Bayda البيضاء	1413007	Alamal - H
	14	مستشفى الامومة والطفولة	Al Bayda البيضاء	1413006	Mother and child H
	14	مستشفى الثورة العام	Al Bayda البيضاء	1409007	Althwrh H
	14	مستشفى الحياة التخصصي	Al Bayda البيضاء	1409004	Alhiah policlinic
	14	مستشفى الزهراء النموذجي	Al Bayda البيضاء	1410001	Alzhraa H
	14	مستشفى الشهيد العواضي الريفي	Al Bayda البيضاء	1412010	Alawadhi H
	14	مستشفى الشهيد صالح عثمان	Al Bayda البيضاء	1405003	Saleh Othman H
	14	مستشفى الصومعه	Al Bayda البيضاء	1404012	As Sawmah H
	14	مستشفى العرش الريفى	Al Bayda البيضاء	1416004	Alarsh H
	14	مستشفى رداع المركزى	Al Bayda البيضاء	1413005	Rdaa Central H
	14	مستشفى رداع النموذجى	Al Bayda البيضاء	1416005	Radaa H
	14	مستشفى مديرية الشرية بسارع	Al Bayda البيضاء	1419002	Alshriah Sare H
	14	مستشفي الامومة والطفولة	Al Bayda البيضاء	1413002	Mother and child H
	14	مستشفي السوادية	Al Bayda البيضاء	1411003	Alswadih H
	14	مستشفي الشهيد عمرعلي مكيراس	Al Bayda البيضاء	1408016	Omer Ali Mkiras H
	14	مستشفي بني وهب الريفي	Al Bayda البيضاء	1411004	Bni Whb H
	14	مستوصف الاقصي	Al Bayda البيضاء	1408015	Alaqssa policlinic
	14	مستوصف البيضاء التخصصي	Al Bayda البيضاء	1409001	Albidhaa policlinic
	14	مستوصف الصومعة الاهلي	Al Bayda البيضاء	1404008	Alswmah policlinic
	14	مستوصف العامرية الطبي	Al Bayda البيضاء	1413003	Alamrih policlinic
	14	مستوصف العمرى الصحي	Al Bayda البيضاء	1406003	Alamri policlinic
	14	مستوصف المرفدي الصحي	Al Bayda البيضاء	1409006	Almrfadi policlinic
	14	مستوصف الهلال التخصصي	Al Bayda البيضاء	1413004	Alhilal policlinic
	14	مستوصف اليافعي الصحي	Al Bayda البيضاء	1409005	Aliafai policlinic
	14	مستوصف بغداد الصحي	Al Bayda البيضاء	1411010	Baghdad policlinic
	14	مستوصف حضرموت التخصصي	Al Bayda البيضاء	1411012	Hadhramout policlinic
	14	مستوصف دار الشفاء	Al Bayda البيضاء	1409003	Dar- Alshifaa. Policlinic
	14	مستوصف سلامتك	Al Bayda البيضاء	1407002	Slamtic policlinic
	14	مستوصف شربة الصحي	Al Bayda البيضاء	1411009	Shrph policlinic
	14	مستوصف عطروش الصحي	Al Bayda البيضاء	1409008	Atroush policlinic
	14	وحدة اعشار الصحية	Al Bayda البيضاء	1402004
	14	وحدة ال بقش الصحية	Al Bayda البيضاء	1412008	Aal - Bqsh HU
	14	وحدة البديع الصحية	Al Bayda البيضاء	1401003	Al Badai HU
	14	وحدة التوم الصحية (ملغي)	Al Bayda البيضاء	1410003	Altoum HU
	14	وحدة الجشم صرار الصحية	Al Bayda البيضاء	1415008	Aljshm Srar HU
	14	وحدة الحجفة برماد الصحية	Al Bayda البيضاء	1402005
	14	وحدة الحصير الحار الصحية	Al Bayda البيضاء	1401005	Al Haser al Har HU
	14	وحدة الحطب الصحي	Al Bayda البيضاء	1414006	Alhatb HU
	14	وحدة الخلاو الصحية	Al Bayda البيضاء	1414014	Alkhlaw HU
	14	وحدة الدريعاء الصحية	Al Bayda البيضاء	1406006	Ad Draiaa HU
	14	وحدة الدعيمة	Al Bayda البيضاء	1402006
	14	وحدة السادة الصحية	Al Bayda البيضاء	1412003	Alsadh HU
	14	وحدة السبوع الصحية	Al Bayda البيضاء	1419012	As Sboaa HU
	14	وحدة السليل الصحية	Al Bayda البيضاء	1414004	Alslil HU
	14	وحدة السودان الصحية	Al Bayda البيضاء	1416007	As Swdan HU
	14	وحدة السياخ الصحية	Al Bayda البيضاء	1415009	Alsiakh HU
	14	وحدة الشرف الصحية	Al Bayda البيضاء	1410006	Alshrf HU
	14	وحدة الشقبة الصحية	Al Bayda البيضاء	1414007	Alshqaph HU
	14	وحدة الضحاكي الصحية	Al Bayda البيضاء	1410007	Aldhhaki HU
	14	وحدة العرويين الرومية الصحية	Al Bayda البيضاء	1404009	Al Arwain HU
	14	وحدة العولقية	Al Bayda البيضاء	1404013	Al Aolakiah HU
	14	وحدة العيوف الصحية	Al Bayda البيضاء	1410011	Al Aiof HU
	14	وحدة الغول الصحية	Al Bayda البيضاء	1401004	Al Gaol HU
	14	وحدة القاع الصحية	Al Bayda البيضاء	1410005	Alqaa HU
	14	وحدة القريشية الصحية	Al Bayda البيضاء	1414012	Alqrishih HU
	14	وحدة القهرة الصحية	Al Bayda البيضاء	1414013	Alqhrh HU
	14	وحدة القوعة الصحية	Al Bayda البيضاء	1410009	Al Goaah HU
	14	وحدة المجانج الصحية	Al Bayda البيضاء	1419010	Al Mjanj HU
	14	وحدة المردم الصحية	Al Bayda البيضاء	1410002	Almrdm HU
	14	وحدة المضبي الصحية	Al Bayda البيضاء	1405008
	14	وحدة الملكة الصحية	Al Bayda البيضاء	1413009
	14	وحدة أم سلمة	Al Bayda البيضاء	1404011	Amslamah HU
	14	وحدة آل دباش الصحية	Al Bayda البيضاء	1402001	Aal-Dpash HU
	14	وحدة آل عياش الصحية	Al Bayda البيضاء	1415005	Aal - Aiash HU
	14	وحدة آل قير الصحية	Al Bayda البيضاء	1419011	Al Gair Hu
	14	وحدة آل منصور الصحية	Al Bayda البيضاء	1420007
	14	وحدة بني زياد	Al Bayda البيضاء	1413010
	14	وحدة جهري الصحية	Al Bayda البيضاء	1410010	Jahri HU
	14	وحدة جوف النقباء الصحية	Al Bayda البيضاء	1414005	Jouf Alnqpaa HU
	14	وحدة حريةالصحية (مغلق نهائ)	Al Bayda البيضاء	1415001	Harih HU
	14	وحدة حمه صرار الصحية	Al Bayda البيضاء	1415007	Hmah Srar HU
	14	وحدة خبزة الصحية	Al Bayda البيضاء	1414010	khubzh HU
	14	وحدة خريبه الصحية	Al Bayda البيضاء	1416002	Khribh HU
	14	وحدة ذي خير الصحية	Al Bayda البيضاء	1420006
	14	وحدة ذي كالب الصحية	Al Bayda البيضاء	1414002	Thi kalp HU
	14	وحدة ذي وين الصحية	Al Bayda البيضاء	1410004	Thi - Win HU
	14	وحدة رمضة الصحية	Al Bayda البيضاء	1412012	Ramdh Hu
	14	وحدة زعام الصحية	Al Bayda البيضاء	1416006	Zaam HU
	14	وحدة سبأالصحية بذاهبة	Al Bayda البيضاء	1411008	Shipa Thahiba HU
	14	وحدة سبيكة الصحية	Al Bayda البيضاء	1411013	Sabikah HU
	14	وحدة شرياف الصحية	Al Bayda البيضاء	1414008	Shreaf HU
	14	وحدة صحية الرشدة	Al Bayda البيضاء	1420001	Alrshdh HU
	14	وحدة عباس الصحية	Al Bayda البيضاء	1419009	Abas HU
	14	وحدة غول الذراع الصحية	Al Bayda البيضاء	1414017	Ghawl adraa HU
	14	وحدة غول سلمان الصحية	Al Bayda البيضاء	1412004	Ghool Slman HU
	14	وحدة فاقع الصحية	Al Bayda البيضاء	1412013	Faka HU
	14	وحدة قانية الصحية	Al Bayda البيضاء	1412011	Qanih HU
	14	وحدة قرعد الصحية	Al Bayda البيضاء	1405007
	14	وحدة مذوقين الصحية	Al Bayda البيضاء	1410008	Madh wagain HU
	14	وحدة مرد القاضي الصحية( ملغية)	Al Bayda البيضاء	1412002	Mrd Alqadhi HU
	14	وحدة نوفان الصحية	Al Bayda البيضاء	1415006	Nufan HU
	14	وحدة وادي تاه	Al Bayda البيضاء	1416009	Wadi Tah HU
	14	وحدة وعالة الصحية	Al Bayda البيضاء	1402002	Walh HC
	14	وحدة يكلا الصحية	Al Bayda البيضاء	1415003	Yakla HU
	30	المركز الصحي قرين الفهد	Al Dhale'e الضالع	3003015	Qreen Alfhd HU
	30	الوحدة الصحية الهيت	Al Dhale'e الضالع	3009006	Alhit HU
	30	المركز الصحى عدن حمادة	Al Dhale'e الضالع	3008003	Aden Hmadh HC
	30	المركز الصحي المضو	Al Dhale'e الضالع	3004013	Almdhw HC
	30	المركز الصحى الضبيات	Al Dhale'e الضالع	3006018	Aldhbiat HC
	30	المركز الصحى بالازارق	Al Dhale'e الضالع	3008011	Alazarq HC
	30	المركز الصحى بالربيعيتين	Al Dhale'e الضالع	3001001	Alrpiaiteen HC
	30	المركز الصحي العزلة	Al Dhale'e الضالع	3007002	Alazlh HC
	30	المركز الصحي الحصين	Al Dhale'e الضالع	3005013	Alhassin HC
	30	المركز الصحي الرباط	Al Dhale'e الضالع	3004012	Alrubat HC
	30	المركز الصحي السرير	Al Dhale'e الضالع	3007011	Alsrir HC
	30	المركز الصحي الظاهرة	Al Dhale'e الضالع	3002012	Aldhahrh HC
	30	المركز الصحي الغراس	Al Dhale'e الضالع	3002009	Alghras HC
	30	المركز الصحي الفاخر	Al Dhale'e الضالع	3003024	Alfakhr HC
	30	المركز الصحي حبيل الزريبة	Al Dhale'e الضالع	3005015	Habil Alzribh HU
	30	المركز الصحي حبيل المناصيب	Al Dhale'e الضالع	3003027	Habl al Mnasib HC
	30	المركز الصحي حرير	Al Dhale'e الضالع	3005004	Harir HC
	30	المركز الصحي حوشب	Al Dhale'e الضالع	3009008	Hushb HC
	30	المركز الصحي دمت	Al Dhale'e الضالع	3002006	Damt HC
	30	المركز الصحي ضوران	Al Dhale'e الضالع	3009013	Dhwran HC
	30	المركز الصحي لودية	Al Dhale'e الضالع	3004008	Ludih HC
	30	المركز الصحي منقير	Al Dhale'e الضالع	3002019	Manqeer HC
	30	المركزالصحى بالميحية	Al Dhale'e الضالع	3001008	Almihiah HC
	30	الوحد الصحية طبقين	Al Dhale'e الضالع	3008001	Tapqeen HU
	30	الوحدة الصحة الشاعثة	Al Dhale'e الضالع	3009014	Alshaatha HU
	30	الوحدة الصحية البياضه	Al Dhale'e الضالع	3007008	Albiadha HU
	30	الوحدة الصحية السلقة	Al Dhale'e الضالع	3007006	Alslqh HU
	30	الوحدة الصحية الشيمة	Al Dhale'e الضالع	3007003	Alshimh HU
	30	الوحدة الصحية القهرة	Al Dhale'e الضالع	3004005	Alqhrah HU
	30	الوحدة الصحية آل انعم	Al Dhale'e الضالع	3004006	Aal Anam HU
	30	الوحدة الصحية حودين	Al Dhale'e الضالع	3007005	Hudin HU
	30	الوحدة الصحية عبر	Al Dhale'e الضالع	3007009	Abr HU
	30	الوحدة الصحية الأكمة	Al Dhale'e الضالع	3007015	Al Akamah Hu
	30	الوحدة الصحية البجح	Al Dhale'e الضالع	3006002	Albjh HU
	30	الوحدة الصحية الثوخب	Al Dhale'e الضالع	3009012	Althwkhp HU
	30	الوحدة الصحية الجعيفرب	Al Dhale'e الضالع	3002023	Al Jaairb Hu
	30	الوحدة الصحية الحبلة	Al Dhale'e الضالع	3008013	Al Hablah HU
	30	الوحدة الصحية الحذذ	Al Dhale'e الضالع	3002013	Alhathath HU
	30	الوحدة الصحية الحصين ( الغيت)	Al Dhale'e الضالع	3005014	Alhassin HU
	30	الوحدة الصحية الحيب	Al Dhale'e الضالع	3007007	Alhib HU
	30	الوحدة الصحية الخربة شكع	Al Dhale'e الضالع	3005001	Alkhrph Shka HU
	30	الوحدة الصحية الدقة	Al Dhale'e الضالع	3009011	Aldqh HU
	30	الوحدة الصحية الدمنة	Al Dhale'e الضالع	3009001	Aldmnh HU
	30	الوحدة الصحية الركبة( لاتوجد على الواقع)	Al Dhale'e الضالع	3006020	Alrkph HU
	30	الوحدة الصحية الرياشية	Al Dhale'e الضالع	3002014	Alriashiah HU
	30	الوحدة الصحية الزقماء	Al Dhale'e الضالع	3009010	Alzqmaa HU
	30	الوحدة الصحية الزند	Al Dhale'e الضالع	3006019	Alznd HU
	30	الوحدة الصحية السرافى ( لاتوجد على الواقع)	Al Dhale'e الضالع	3006001	Alsrafi HU
	30	الوحدة الصحية الشامرية	Al Dhale'e الضالع	3009025	As Shamriah HU
	30	الوحدة الصحية الشخب	Al Dhale'e الضالع	3003023	Alshkhp HU
	30	الوحدة الصحية الشعب ( لاتوجد على الواقع)	Al Dhale'e الضالع	3006024	Alshab HU
	30	الوحدة الصحية الصرفة	Al Dhale'e الضالع	3005021
	30	الوحدة الصحية الصوفة	Al Dhale'e الضالع	3002024	As Sofah Hu
	30	الوحدة الصحية الضبيات	Al Dhale'e الضالع	3006016	Aldhbiat HU
	30	الوحدة الصحية الطفواء	Al Dhale'e الضالع	3006026	Altfwaa HU
	30	الوحدة الصحية الظاهرة	Al Dhale'e الضالع	3005009	Aldhahrh HU
	30	الوحدة الصحية الظفير	Al Dhale'e الضالع	3009002	Aldhfir HU
	30	الوحدة الصحية العتبات	Al Dhale'e الضالع	3003001	Alatbat HU
	30	الوحدة الصحية العرشي	Al Dhale'e الضالع	3005018
	30	الوحدة الصحية العزلة( لآتوجد على الواقع )	Al Dhale'e الضالع	3007001	Alazlh HU
	30	الوحدة الصحية العشرى ( لاتوجد على الواقع)	Al Dhale'e الضالع	3006003	Alashri HU
	30	الوحدة الصحية العقبة	Al Dhale'e الضالع	3006021	Alaqabh HU
	30	الوحدة الصحية العنسي	Al Dhale'e الضالع	3005016
	30	الوحدة الصحية الفجرة	Al Dhale'e الضالع	3006006	Alfjrh HU
	30	الوحدة الصحية القبة	Al Dhale'e الضالع	3005007	Alquph HU
	30	الوحدة الصحية القدان	Al Dhale'e الضالع	3003020	Alqudan HU
	30	الوحدة الصحية القزعة	Al Dhale'e الضالع	3004011	Alqzah HU
	30	الوحدة الصحية المثيل	Al Dhale'e الضالع	3002025	Al Mathil HU
	30	الوحدة الصحية المداد	Al Dhale'e الضالع	3007012	Almdad HU
	30	الوحدة الصحية المدرج	Al Dhale'e الضالع	3003030	Al Madraj HU
	30	الوحدة الصحية المرافدة	Al Dhale'e الضالع	3005011	Almrafdh HU
	30	الوحدة الصحية المركولة	Al Dhale'e الضالع	3006027	Almrkulh HU
	30	الوحدة الصحية المشرقي	Al Dhale'e الضالع	3009009	Almshrqi HU
	30	الوحدة الصحية المعاريض	Al Dhale'e الضالع	3005017
	30	الوحدة الصحية المغربة ( لاتوجد)	Al Dhale'e الضالع	3003005	Almghraph HU
	30	الوحدة الصحية المقبابة	Al Dhale'e الضالع	3003007	Almqbabh HU
	30	الوحدة الصحية الوعرة	Al Dhale'e الضالع	3006025	Alwarah HU
	30	الوحدة الصحية أرنب	Al Dhale'e الضالع	3005019
	30	الوحدة الصحية أعمور	Al Dhale'e الضالع	3008005	Aamwr HU
	30	الوحدة الصحية باالربيعيتين	Al Dhale'e الضالع	3001002	Alrpiaiteen HU
	30	الوحدة الصحية بالحقل	Al Dhale'e الضالع	3008004	Alhaql HU
	30	الوحدة الصحية بالرحبه	Al Dhale'e الضالع	3003011	Alrhbah HU
	30	الوحدة الصحية بجلب حجاج الشرقية	Al Dhale'e الضالع	3001009	Jalab Hajaj Alshrqiah HU
	30	الوحدة الصحية بحورة المعفارى	Al Dhale'e الضالع	3008006	Almafari Hourh HU
	30	الوحدة الصحية بخال	Al Dhale'e الضالع	3004014	Khal HU
	30	الوحدة الصحية بخوبر	Al Dhale'e الضالع	3005005	Khwbr HU
	30	الوحدة الصحية بعزان	Al Dhale'e الضالع	3001005	Azan HU
	30	الوحدة الصحية بقرض	Al Dhale'e الضالع	3008002	Qradh HU
	30	الوحدة الصحية بنعوة	Al Dhale'e الضالع	3001006	Nawh HU
	30	الوحدة الصحية بنى ضبيان العليا	Al Dhale'e الضالع	3001004	Bni Dhbian Alalia HU
	30	الوحدة الصحية بني خلف	Al Dhale'e الضالع	3007013	Bani Kalf HU
	30	الوحدة الصحية بني مسلم	Al Dhale'e الضالع	3004009	Bni Muslim HU
	30	الوحدة الصحية بيت التهام	Al Dhale'e الضالع	3003025	Bait At Taham HU
	30	الوحدة الصحية بيت الشوكي	Al Dhale'e الضالع	3003008	Bait Alshwkani HU
	30	الوحدة الصحية بيت اليزيدي العرفاف	Al Dhale'e الضالع	3002016	Alyazidi Alarfaf HU
	30	الوحدة الصحية بيهر	Al Dhale'e الضالع	3001007	Yahr HU
	30	الوحدة الصحية تورصة	Al Dhale'e الضالع	3008007	Turssh HU
	30	الوحدة الصحية جبل الاحذوف	Al Dhale'e الضالع	3009003	Japal Alahthouf HU
	30	الوحدة الصحية جبل القضاه	Al Dhale'e الضالع	3004007	Japal Alqudhah HU
	30	الوحدة الصحية حبيل السوق	Al Dhale'e الضالع	3006022	Hapail Alswag HU
	30	الوحدة الصحية حصبان	Al Dhale'e الضالع	3009020	Hasban HU
	30	الوحدة الصحية حقل الغارد	Al Dhale'e الضالع	3002011	Haql Alghard HU
	30	الوحدة الصحية حلان ( لا توجد)	Al Dhale'e الضالع	3003006	Halan HU
	30	الوحدة الصحية حليف	Al Dhale'e الضالع	3003017	Hlif HU
	30	الوحدة الصحية حمة لهب	Al Dhale'e الضالع	3002022	Homat Lhab HU
	30	الوحدة الصحية حورة غثية	Al Dhale'e الضالع	3009023	Hawrah Gothaiah HU
	30	الوحدة الصحية حورة غنية	Al Dhale'e الضالع	3008008	Ghnih Hourh HU
	30	الوحدة الصحية حيد كنة	Al Dhale'e الضالع	3002017	Hid Knh HU
	30	الوحدة الصحية خباة بنى ظبيان السفلى	Al Dhale'e الضالع	3001003	Khubat Bni Dhbian Alsofla HU
	30	الوحدة الصحية خلبان	Al Dhale'e الضالع	3009017	Khlban HU
	30	الوحدة الصحية خلة	Al Dhale'e الضالع	3005006	Khlh HU
	30	الوحدة الصحية ذيلحاس	Al Dhale'e الضالع	3003026	Dhlhis HU
	30	الوحدة الصحية زبيد	Al Dhale'e الضالع	3006009	Zabid HU
	30	الوحدة الصحية سحور	Al Dhale'e الضالع	3002018	Sahour HU
	30	الوحدة الصحية شان	Al Dhale'e الضالع	3008009	Shaan HU
	30	الوحدة الصحية شذات	Al Dhale'e الضالع	3003031	Shathat HU
	30	الوحدة الصحية شران	Al Dhale'e الضالع	3007004	Shran HU
	30	الوحدة الصحية شقران	Al Dhale'e الضالع	3003021	Shqran HU
	30	الوحدة الصحية شليل	Al Dhale'e الضالع	3003009	Shleel HU
	30	الوحدة الصحية صبيره	Al Dhale'e الضالع	3003022	Sapirh HU
	30	الوحدة الصحية صرارة شكع	Al Dhale'e الضالع	3005002	Srarh Shka HU
	30	الوحدة الصحية عتابة	Al Dhale'e الضالع	3009007	Atabh HU
	30	الوحدة الصحية عدينة	Al Dhale'e الضالع	3005003	Adinh HU
	30	الوحدة الصحية عزاب	Al Dhale'e الضالع	3003010	Azab HU
	30	الوحدة الصحية قاع الاحذوف الطاحون	Al Dhale'e الضالع	3009004	Qaa Alahthouf At Tahon HU
	30	الوحدة الصحية قرنه	Al Dhale'e الضالع	3007014	Garnah HU
	30	الوحدة الصحية قرية البيت	Al Dhale'e الضالع	3009024	Gariat Al Bait HU
	30	الوحدة الصحية لصبور	Al Dhale'e الضالع	3004010	Lasbour HU
	30	الوحدة الصحية لكمة النوب	Al Dhale'e الضالع	3005020
	30	الوحدة الصحية لكمة صلاح ( لاتوجد على الواقع)	Al Dhale'e الضالع	3006008	Lkmh Slah HU
	30	الوحدة الصحية لكمة لعبارالغانمية	Al Dhale'e الضالع	3005008	Lkmh Alghanmih HU
	30	الوحدة الصحية لنجود	Al Dhale'e الضالع	3004003	Lanjoud HU
	30	الوحدة الصحية مرات	Al Dhale'e الضالع	3005010	Mrat HU
	30	الوحدة الصحية مراوسة	Al Dhale'e الضالع	3009018	Mrawsh HU
	30	الوحدة الصحية مسالمة	Al Dhale'e الضالع	3009015	Msalimh HU
	30	الوحدة الصحية مقيلان	Al Dhale'e الضالع	3009026	Maklan HU
	30	الوحدة الصحية نجد الحواس	Al Dhale'e الضالع	3009021	Najd Hawas HU
	30	الوحدة الصحية نجد الملكة	Al Dhale'e الضالع	3009022	Najd al Malekah HU
	30	الوحده الصحية قراوه	Al Dhale'e الضالع	3003019	Qrawh HU
	30	الوحده الصحيه بيت الشرجي	Al Dhale'e الضالع	3003018	Bait Alshrji HU
	30	مركز الامومة والطفولة العوابل	Al Dhale'e الضالع	3004004	Alauapl Mother and child center
	30	مركز الامومة الطفولة حرير	Al Dhale'e الضالع	3005012	Harir Mother and child center
	30	مركز الامومة والطفولة	Al Dhale'e الضالع	3007010	Mother and Child Center
	30	مركز الامومة والطفولة بالأزارق	Al Dhale'e الضالع	3008012	Alazarq Mother and child center
	30	مركز الأمومة والطفولة الفاخر	Al Dhale'e الضالع	3003029	Mother & child HC
	30	مركز الصحي غورلهب	Al Dhale'e الضالع	3002015	Ghour Lhb HC
	30	مركز الطوارئ التوليدية	Al Dhale'e الضالع	3002021	Emergency Obestitric HC
	30	مركز الطوارئ التوليدية	Al Dhale'e الضالع	3003028	Emergency Obestitric HC
	30	مركز الطوارئ التوليدية	Al Dhale'e الضالع	3004016	Emergency Obestitric HC
	30	مركز الطوارئ التوليدية	Al Dhale'e الضالع	3006028	Emergency Obestitric HC
	30	مركز الطوارئ التوليدية	Al Dhale'e الضالع	3009019	Emergency Obestitric HC
	30	مركز بني صبح الصحي	Al Dhale'e الضالع	3009016	Bni Ssubh HC
	30	مركز غول الديمه الصحي	Al Dhale'e الضالع	3003013	Ghoul Aldimh HC
	30	مركز محرم حجاج الصحى	Al Dhale'e الضالع	3001010	Muhrm Hajaj HC
	30	مستشفى 22مايو/ جبن	Al Dhale'e الضالع	3001011	22 May H
	30	مستشفى التظامن	Al Dhale'e الضالع	3006012	Altdhamun H
	30	مستشفى الشهداء الثلاثة العوابل	Al Dhale'e الضالع	3004002	Althlathah Alshuhdaa Alauapl H
	30	مستشفى الضالع العام (مشروع جديد)	Al Dhale'e الضالع	3006007	Aldhalaa H
	30	مستشفى النصر العام	Al Dhale'e الضالع	3006017	Alnassr H
	30	مستشفى بن عباس	Al Dhale'e الضالع	3006014	Bn Abas H
	30	مستشفى لصور	Al Dhale'e الضالع	3004015	Laswar H
	30	مستشفي السلام الريفي	Al Dhale'e الضالع	3003003	Alslam H
	30	مستشفي اليمن السعيد	Al Dhale'e الضالع	3002020	Al-Yemen Alsaid H
	30	مستوصف ابن سيناء التخصصي	Al Dhale'e الضالع	3002005	Abn Sinaa policlinic
	30	مستوصف الأمل	Al Dhale'e الضالع	3003004	Alamal policlinic
	30	مستوصف الرازي	Al Dhale'e الضالع	3002004	Alrazi policlinic
	30	مستوصف الرأفة التخصصي	Al Dhale'e الضالع	3002007	Alrafh policlinic
	30	مستوصف الزبير الصحي	Al Dhale'e الضالع	3001013	Alzubir policlinic
	30	مستوصف السعادة الطبي	Al Dhale'e الضالع	3002003	Alsaadh policlinic
	30	مستوصف الشعيب الطبي	Al Dhale'e الضالع	3004001	Alshaib policlinic
	30	مستوصف الضالع التخصصي	Al Dhale'e الضالع	3006015	Aldhalaa policlinic
	30	مستوصف العاصمة الطبي الحديث	Al Dhale'e الضالع	3006010	Alasimh policlinic
	30	مستوصف العودي التخصصي	Al Dhale'e الضالع	3002001	Alawdi policlinic
	30	مستوصف الفاروق الطبى	Al Dhale'e الضالع	3006013	Alfarouq policlinic
	30	مستوصف الفتح الطبى	Al Dhale'e الضالع	3006011	Alfth policlinic
	30	مستوصف القاضي الطبي	Al Dhale'e الضالع	3003012	Alqadhi policlinic
	30	مستوصف المريسي الصحي	Al Dhale'e الضالع	3003002	Almurisi policlinic
	30	مستوصف المظفر	Al Dhale'e الضالع	3009005	Almudhfr policlinic
	30	مستوصف النور التخصصي	Al Dhale'e الضالع	3002002	Alnoor policlinic
	30	مستوصف الهلال الطبى	Al Dhale'e الضالع	3006004	Alhlal policlinic
	30	مستوصف ألدكتورعبد اللةعباس ألتخصصي	Al Dhale'e الضالع	3006023	Dr. Abdullah Abas policlinic
	30	مستوصف بن مانع الطبى	Al Dhale'e الضالع	3006005	Bn Mana policlinic
	30	مستوصف جبن الاهلى	Al Dhale'e الضالع	3001012	Juban policlinic
	30	مستوصف دار الشفاء التخصصي	Al Dhale'e الضالع	3002008	Dar Alshifaa policlinic
	30	مستوصف شذان الصحي	Al Dhale'e الضالع	3003016	Shthan policlinic
	30	مسنوصف مريس الاهلي	Al Dhale'e الضالع	3003014	Muris policlinic
	30	وحدة ارضة لقروع	Al Dhale'e الضالع	3004017	Aradhat Lagroaa HU
	30	وحدة الجذء الصحية	Al Dhale'e الضالع	3004019	Al Jodhaa HU
	30	وحدة الحلجوم الصحية	Al Dhale'e الضالع	3007016	Al Hljom HU
	30	وحدة السراه الصحية	Al Dhale'e الضالع	3002010	Alsrah HU
	30	وحدة الشرف الصحية	Al Dhale'e الضالع	3004018	As Shaeraf Hu
	30	وحدة بكئين الصحية	Al Dhale'e الضالع	3004020	Bakaain HU
	30	وحدة بلد أهل علي الصحية	Al Dhale'e الضالع	3008010	Bld Ahl Ali HU
	18	البرنامج الوطني للملاريا	Al Hudaydah الحديدة	1823011	National Malaria Control Program
	18	المختبر المركزي وبنك الدم	Al Hudaydah الحديدة	1823012	Central Laboratory and Blood Bank
	18	المركز الصحي بالمغلاف	Al Hudaydah الحديدة	1808011	Almekhlaf HC
	18	المركز الصحى بالرقاب	Al Hudaydah الحديدة	1812001	Alrekab HC
	18	المركز الصحي القطيع-الجديد	Al Hudaydah الحديدة	1813012	New Katee'e HC
	18	المركز الصحي السخنة	Al Hudaydah الحديدة	1815013	Alsukhna HC
	18	المركز الصحي المراوعة	Al Hudaydah الحديدة	1813006	Almarawea'a rural H
	18	المركز الصحي أبن عباس	Al Hudaydah الحديدة	1805008	Ibn Abbas HC
	18	المركز الصحي بالتحيتا	Al Hudaydah الحديدة	1826001	Altuhaita HC
	18	المركز الصحي بالحدادية	Al Hudaydah الحديدة	1808006	Alhadadia HC
	18	المركز الصحي بالخوخة الجديد	Al Hudaydah الحديدة	1820005	Alkhukha aljadeed HC
	18	المركز الصحي بالسويق	Al Hudaydah الحديدة	1826006	Alswaik HC
	18	المركز الصحي بالصليف	Al Hudaydah الحديدة	1804002	Alsalif HC
	18	المركز الصحي بالقطيع-القديم ( الغي وتحول إل قسم شرطة)	Al Hudaydah الحديدة	1813011	Old Katee'e HC
	18	المركز الصحي بالقناوص	Al Hudaydah الحديدة	1806006	Alkanawes HC
	18	المركز الصحي بالكدن	Al Hudaydah الحديدة	1809002	Alkadn HC
	18	المركز الصحي بالمنصورية	Al Hudaydah الحديدة	1816004	Almansouria HC
	18	المركز الصحي بعبال	Al Hudaydah الحديدة	1811001	Abal HC
	18	المركز الصحي بكمران	Al Hudaydah الحديدة	1803003	Kamaran HC
	18	المركز الصحي بمنظر	Al Hudaydah الحديدة	1821003	Mandhar HC
	18	المركز الصناعي الصحي	Al Hudaydah الحديدة	1823016	Alsnaee HC
	18	المركز الوطني لمختبرات الصحة المركزي	Al Hudaydah الحديدة	1822006	Central Health laboratories National Center
	18	الوحدة الصحية الكشوبع	Al Hudaydah الحديدة	1813007	Alkushawbe'e HC
	18	الوحدة الصحية الدوم	Al Hudaydah الحديدة	1813010	Aldowm HC
	18	الوحدة الصحية الحمادية أين ألاستبيان)	Al Hudaydah الحديدة	1805015	Al Hamadiah HU
	18	الوحدة الصحية الكبة	Al Hudaydah الحديدة	1812014	Alkaba HU
	18	الوحدة الصحية بالاجور	Al Hudaydah الحديدة	1812013	Alajour HU
	18	الوحدة الصحية بالتعفاف	Al Hudaydah الحديدة	1826014	At Tafaf HU
	18	الوحدة الصحية بالجرن	Al Hudaydah الحديدة	1812011	Aljaran HU
	18	الوحدة الصحية بالجمرة	Al Hudaydah الحديدة	1809013	Aljamra HU
	18	الوحدة الصحية بالداودبة	Al Hudaydah الحديدة	1806005	Aldawedba HU
	18	الوحدة الصحية بالزراعى	Al Hudaydah الحديدة	1812005	Alzera'ai HU
	18	الوحدة الصحية بالساحلي	Al Hudaydah الحديدة	1809014	As Saheli HU
	18	الوحدة الصحية بالسويق (لايوجد)	Al Hudaydah الحديدة	1826007	Aswaik HU
	18	الوحدة الصحية بالظهره بن حاتم	Al Hudaydah الحديدة	1818006	Aldhahra Bani Hatem HU
	18	الوحدة الصحية بالمتنية	Al Hudaydah الحديدة	1826015	Al Matniah HU
	18	الوحدة الصحية بالمجيليس	Al Hudaydah الحديدة	1826008	Almjailis HU
	18	الوحدة الصحية بالمحال	Al Hudaydah الحديدة	1807011	Almuhal HU
	18	الوحدة الصحية بالمحيصم	Al Hudaydah الحديدة	1809004	Almuhaism HU
	18	الوحدة الصحية بالمقانع	Al Hudaydah الحديدة	1808005	Almakane'e HU
	18	الوحدة الصحية بالموزيم	Al Hudaydah الحديدة	1812007	Almozem HU
	18	الوحدة الصحية بدير القريطي	Al Hudaydah الحديدة	1807024	Dir Alkuraiti HU
	18	الوحدة الصحية بدير الولي	Al Hudaydah الحديدة	1807030	Dir Alwali HU
	18	الوحدة الصحية بدير عياش	Al Hudaydah الحديدة	1807012	Dir Ayash HU
	18	الوحدة الصحية بكمران (غير موجودة)	Al Hudaydah الحديدة	1803004	Kamaran HU
	18	الوحدة الصحية بمحل السيد	Al Hudaydah الحديدة	1809006	Mahl Alsayed HU
	18	الوحدة الصحية بمحل زغفة	Al Hudaydah الحديدة	1809005	Mahl Zaghfa HU
	18	الوحدة الصحية دوم الهادي( لايوجد)	Al Hudaydah الحديدة	1826009	Dawm Alhadi HU
	18	الوحدة الصحية دير داود	Al Hudaydah الحديدة	1815011	Dir Dawoud HU
	18	الوحدة الصحية محل عمر	Al Hudaydah الحديدة	1813004	Mahl Omar HU
	18	الوحدة القرية الصحية	Al Hudaydah الحديدة	1804001	Alkarya HU
	18	جمعية رعاية الاسرة اليمنية	Al Hudaydah الحديدة	1823007	Yemeni family care association
	18	مركز 22 مايو العسكري	Al Hudaydah الحديدة	1818012	22May miltary Center
	18	مركز 7 يوليو الصحي	Al Hudaydah الحديدة	1823021	7 July HC
	18	مركز الاسعاف الطبي لعمال الميناء وبحارة السفن لايتبع مكتب الصحة	Al Hudaydah الحديدة	1822011	Port workers emergency center
	18	مركز البستان الصحي	Al Hudaydah الحديدة	1822015	Al Bostan HC
	18	مركز البيضاء الشرقية	Al Hudaydah الحديدة	1823015	Albaidha'a Alsharkia HC
	18	مركز البيضاء الصحي (الحالي)	Al Hudaydah الحديدة	1822002	Albaidha'a HC
	18	مركز البيضاء الغربية الصحي	Al Hudaydah الحديدة	1823022	Al Baidha Al Garbiah HC
	18	مركز التحرير الصحي	Al Hudaydah الحديدة	1822013	Altahrir HC
	18	مركز التدريب الصحي زبيد	Al Hudaydah الحديدة	1824010	Zabid rural Hospital
	18	مركز التربية الصحي	Al Hudaydah الحديدة	1824011	Education HC
	18	مركز الحالي الصحي	Al Hudaydah الحديدة	1823008	Alhali HC
	18	مركز الحسنية الصحي	Al Hudaydah الحديدة	1805009	Alhasania HC
	18	مركز الحسينية الصحية	Al Hudaydah الحديدة	1817017	Alhusainya HC
	18	مركز الحوك الصحي	Al Hudaydah الحديدة	1817025	Al Hawak HC
	18	مركز الحوك الصحي	Al Hudaydah الحديدة	1821017	Alhawk HC
	18	مركز الحي التجاري الصحي	Al Hudaydah الحديدة	1822017	Al Hai At Tjari HC
	18	مركز الحيمة الصحي	Al Hudaydah الحديدة	1826010	Alhaima HC
	18	مركز الخوبة الصحية	Al Hudaydah الحديدة	1802007	Alkhawba HC
	18	مركز الدرن	Al Hudaydah الحديدة	1821005	TB Center
	18	مركز الدريهمي الصحي	Al Hudaydah الحديدة	1814003	Alduraihemi HC
	18	مركز الربصة الصحي	Al Hudaydah الحديدة	1821014	Alrabsa HC
	18	مركز الزبارية الصحي	Al Hudaydah الحديدة	1822005	Alzabarya HC
	18	مركز الزعفران الصحي	Al Hudaydah الحديدة	1823019	Alza'afran HC
	18	مركز السلام الصحي	Al Hudaydah الحديدة	1823014	National Malaria Control Program
	18	مركز الشبيلية الصحي ( لايوجد)	Al Hudaydah الحديدة	1826004	Alshabilya HC
	18	مركز الشحارية الصحي	Al Hudaydah الحديدة	1821015	Alshaharia HC
	18	مركز الصديقة الصحي	Al Hudaydah الحديدة	1821016	Alseddika HC
	18	مركز الطوارئ التوليدية	Al Hudaydah الحديدة	1802027	Emergncy Obestitric HC
	18	مركز الطوارئ التوليدية	Al Hudaydah الحديدة	1820006	Emergncy Obestitric HC
	18	مركز الطوارئ التوليدية	Al Hudaydah الحديدة	1822016	Emergncy Obestitric HC
	18	مركز الطوارئ التوليدية	Al Hudaydah الحديدة	1825001	Aljarrahi HC
	18	مركز الطوارئ والحوادث بالقناوص	Al Hudaydah الحديدة	1806009	Alkanawes Emergency Center
	18	مركز العباسىالصحى	Al Hudaydah الحديدة	1817002	Alabbasi HC
	18	مركز العطاوية بالخبال الصحية	Al Hudaydah الحديدة	1807029	Alatawya Alkhubal HC
	18	مركز العمال الصحي	Al Hudaydah الحديدة	1822003	Alommal HC
	18	مركز الغسيل الكلوي	Al Hudaydah الحديدة	1806028	Dialisis Center
	18	مركز القصر الصحي	Al Hudaydah الحديدة	1821019	Al Kasr HC
	18	مركز القلعة الصحي	Al Hudaydah الحديدة	1822004	Alkala'a HC
	18	مركز القهراء الصحي	Al Hudaydah الحديدة	1818011	Alkahra'a HC
	18	مركز الكدف الصحي	Al Hudaydah الحديدة	1823023	Al Kadaf HC
	18	مركز المرير الصحي	Al Hudaydah الحديدة	1818007	Almareer HC
	18	مركز المغتربين الصحي	Al Hudaydah الحديدة	1823020	Almughtaribeen HC
	18	مركز الموقر	Al Hudaydah الحديدة	1824026	Al Mokar HC
	18	مركز اليمن الصحي	Al Hudaydah الحديدة	1821013	Alyemen HC
	18	مركز اليمن الصحي	Al Hudaydah الحديدة	1822018	Al Yemen HC
	18	مركز امراض وجراحة الكلى	Al Hudaydah الحديدة	1822007	Kidney Disease and surgery center
	18	مركز ألآمومة وطفولة	Al Hudaydah الحديدة	1802008	Aluhaya HC
	18	مركز زايد الصحي	Al Hudaydah الحديدة	1823018	Zayed HC
	18	مركز شجينة الصحي	Al Hudaydah الحديدة	1815010	Alshujaina HC
	18	مركز شماخ الصحي (باجل)	Al Hudaydah الحديدة	1822001	Shammakh HC
	18	مركز صحي الخليفة	Al Hudaydah الحديدة	1813002	Alkhalifa HC
	18	مركز عمال باجل	Al Hudaydah الحديدة	1810008	Bajil Workers Center
	18	مركز غليل الصحي	Al Hudaydah الحديدة	1821018	Ghalel HC
	18	مركز مكافحة الملاريا بالقناوص	Al Hudaydah الحديدة	1806018	Malaria Control Unit in Alkanawes
	18	مركزالحتيرية الصحية	Al Hudaydah الحديدة	1802019	Alhutairya HC
	18	مستشفى الثورة العام	Al Hudaydah الحديدة	1821009	Althawra public H
	18	مستشفى حيس الريفي	Al Hudaydah الحديدة	1819001	Hais rural Hospital
	18	مستشفى الاسراء الثخصصى	Al Hudaydah الحديدة	1810009	Alesra'a Specialized H
	18	مستشفى الام للنساء والجراحة	Al Hudaydah الحديدة	1810014	Alom Hospital for women and surgery
	18	مستشفى الأمل	Al Hudaydah الحديدة	1821002	Alamal Hospital
	18	مستشفى البشارى	Al Hudaydah الحديدة	1810012	Albeshari H
	18	مستشفى التحيتا الريفي	Al Hudaydah الحديدة	1826016	At Tuaita
	18	مستشفى الحياة	Al Hudaydah الحديدة	1822009	Alhaya Hospital
	18	مستشفى الزهرة الصحي	Al Hudaydah الحديدة	1801014	Alzuhra Rural Hospital
	18	مستشفى الزيدية الريفي	Al Hudaydah الحديدة	1807004	Alzaydia Rural H
	18	مستشفى الصليف	Al Hudaydah الحديدة	1804003	Alsalif Hospital
	18	مستشفى العلفي العام	Al Hudaydah الحديدة	1822010	Alolofi public Hospital
	18	مستشفى اللحية الريفي	Al Hudaydah الحديدة	1802030	Al Luhayyah Hospital
	18	مستشفى المنصورية الريفي	Al Hudaydah الحديدة	1816011	Almansouria rural H
	18	مستشفى المنيرة الصحي	Al Hudaydah الحديدة	1805002	Almuneera HC
	18	مستشفى النور التخصصي	Al Hudaydah الحديدة	1807003	Alnoor Specialized H
	18	مستشفى الواعضات التخصصي	Al Hudaydah الحديدة	1801001	Alwaedhat Specialized H
	18	مستشفى أزال	Al Hudaydah الحديدة	1822014	Azal Hospital
	18	مستشفى باجل الريفى	Al Hudaydah الحديدة	1810013	Bajil Rural Hospital
	18	مستشفى بيت الفقية الريفى	Al Hudaydah الحديدة	1817006	Bait Alfakih H
	18	مستشفى دار الرحمة	Al Hudaydah الحديدة	1822012	Dar Alrahma H
	18	مستشفى دار السلام للامراض النفسية	Al Hudaydah الحديدة	1821001	Dar Alsalm Hospital for Psychological diseae
	18	مستشفى زبيد الريفي	Al Hudaydah الحديدة	1824009	Zabid rural Hospital
	18	مستشفي الاقصي التخصصي	Al Hudaydah الحديدة	1821008	Alaksa specialized H
	18	مستشفي الجامعي	Al Hudaydah الحديدة	1821006	University Hospital
	18	مستشفي الجراحي الريفي	Al Hudaydah الحديدة	1825007	Aljarrahi rural H
	18	مستشفي الحديدة	Al Hudaydah الحديدة	1823005	Alhodaidah Hospital
	18	مستشفي الحميات لم يتم تشغيلة	Al Hudaydah الحديدة	1823010	Alhumiat H
	18	مستشفي الحوباني	Al Hudaydah الحديدة	1822020	0
	18	مستشفي الرشيد التخصصي	Al Hudaydah الحديدة	1821007	Alrasheed specialized H
	18	مستشفي السلخانة	Al Hudaydah الحديدة	1823017	Alsalakhana H
	18	مستشفي الشاذلي	Al Hudaydah الحديدة	1825009	Alshadheli H
	18	مستشفي الضحي الريفي	Al Hudaydah الحديدة	1809001	Aldhahi Rural H
	18	مستشفي القدس	Al Hudaydah الحديدة	1806019	Alkuds Hospital
	18	مستشفي القناوص الاهلي	Al Hudaydah الحديدة	1806007	Alkanawes Private H
	18	مستشفي النور	Al Hudaydah الحديدة	1825005	Alnoor Hospital
	18	مستشفي امراض وجراحة الكلي	Al Hudaydah الحديدة	1823013	Kidney Disease and surgery H
	18	مستوصف الازهر باالحسينية	Al Hudaydah الحديدة	1817013	Alazhar Poly in Alhusainya
	18	مستوصف الاهدل	Al Hudaydah الحديدة	1817014	Alahdal Polyclinic
	18	مستوصف التضامن التخصصي	Al Hudaydah الحديدة	1807005	Altadhamon Specialaized Poly
	18	مستوصف الحسن النموذجى	Al Hudaydah الحديدة	1810010	Alhasan optimal Poly
	18	مستوصف الحسين الطبي	Al Hudaydah الحديدة	1822008	Alhusain medical Poly
	18	مستوصف الحكمة الاهلى	Al Hudaydah الحديدة	1810011	Alhikma Private Poly
	18	مستوصف الحكمة التخصصي	Al Hudaydah الحديدة	1819006	Alhikma Private Poly
	18	مستوصف الحكيمي التخصصي	Al Hudaydah الحديدة	1823006	Alhakimi specialized Poly
	18	مستوصف الخشم النموذجي	Al Hudaydah الحديدة	1801022	Alkhasham Private Poly
	18	مستوصف الزهراء التخصصي	Al Hudaydah الحديدة	1821010	Alzahra'a specialized Poly
	18	مستوصف الزهرة النموذجي	Al Hudaydah الحديدة	1801009	Alzuhra Private Poly
	18	مستوصف السلام	Al Hudaydah الحديدة	1810015	Alsalam Poly
	18	مستوصف الشفاء	Al Hudaydah الحديدة	1824024	Alshefa'a Poly
	18	مستوصف الشفاء التخصصي	Al Hudaydah الحديدة	1823003	Alshefa'a specialized Poly
	18	مستوصف الشفاء الطبي التشخيصي	Al Hudaydah الحديدة	1805001	Alshefa Medical Poly
	18	مستوصف القناوص الصحي	Al Hudaydah الحديدة	1806008	Alkanawes Health H
	18	مستوصف المدينة	Al Hudaydah الحديدة	1816010	Almadina Poly
	18	مستوصف المنصور	Al Hudaydah الحديدة	1817005	Almansour Poly
	18	مستوصف الميثاق النموذجي	Al Hudaydah الحديدة	1806017	Almithak typical Poly
	18	مستوصف الوفاء	Al Hudaydah الحديدة	1823002	Alwafa'a Polyclinic
	18	مستوصف بيت الفقية الأهلي	Al Hudaydah الحديدة	1817004	Bait Alfakih private Poly
	18	مستوصف حيس التخصصي	Al Hudaydah الحديدة	1819004	Hais Specialized Poly
	18	مستوصف خميس الواعضات التخصصى	Al Hudaydah الحديدة	1801007	Khamis Alwaedhat Specialized Poly
	18	مستوصف د/ مختار الشميري	Al Hudaydah الحديدة	1821011	Dr.Mukhtar Alshameri Poly
	18	مستوصف د/أرسلان الخليدي	Al Hudaydah الحديدة	1821012	Dr.Arslan Alkhulaidi Poly
	18	مستوصف شوكت	Al Hudaydah الحديدة	1823001	Shawkat Polyclinic
	18	مستوصف عفيف	Al Hudaydah الحديدة	1826002	Afif Polyclinic
	18	مستوصف نجاه حجر	Al Hudaydah الحديدة	1823004	Najah Hajar Poly
	18	مسشتفي الامومة والطفولة	Al Hudaydah الحديدة	1823009	Maternity and Chilhood H
	18	وحدة المجارين الصحية	Al Hudaydah الحديدة	1818003	Almajareen HU
	18	وحدة النفسه الصحية	Al Hudaydah الحديدة	1819012	Alnafsa HU
	18	وحدة عواجة الصحية	Al Hudaydah الحديدة	1815009	Awaja HU
	18	وحدة ابو زهر الصحية	Al Hudaydah الحديدة	1820001	Abuzahr HU
	18	وحدة الاشاعر الصحية	Al Hudaydah الحديدة	1818005	Alashaer HU
	18	وحدة الاكبر الصحية	Al Hudaydah الحديدة	1819009	Alakbar HU
	18	وحدة الأبيات السفلي الصحية	Al Hudaydah الحديدة	1813016	Al Abiat Al Soflaa HU
	18	وحدة البحاح الصحية	Al Hudaydah الحديدة	1810005	Albahah HU
	18	وحدة البخارية الصحية	Al Hudaydah الحديدة	1824013	Abukharya HU
	18	وحدة البدوة الصحية	Al Hudaydah الحديدة	1824001	Albadwa HU
	18	وحدة البنايا الصحية	Al Hudaydah الحديدة	1807026	Albanaya HU
	18	وحدة البهلول الصحية	Al Hudaydah الحديدة	1825014	Al Bahlol HU
	18	وحدة التربية الصحية ( ملغي)	Al Hudaydah الحديدة	1824012	Education HU
	18	وحدة التمامية الصحية	Al Hudaydah الحديدة	1817020	Al Tmamiah HU
	18	وحدة الجاح الاسفل الصحية	Al Hudaydah الحديدة	1817015	Aljah Alasfal HU
	18	وحدة الجاح الاعلى	Al Hudaydah الحديدة	1817016	Aljah Alala HU
	18	وحدة الجبل الصحية	Al Hudaydah الحديدة	1811004	Aljabal HU
	18	وحدة الجبلية الصحية	Al Hudaydah الحديدة	1826011	Aljabalya HU
	18	وحدة الجبيرية الصحية	Al Hudaydah الحديدة	1802021	Aljubairya HU
	18	وحدة الجر الصحية	Al Hudaydah الحديدة	1825003	Aljar HU
	18	وحدة الجرابح الصحية ( لاتوجد على الواقع)	Al Hudaydah الحديدة	1809008	Aljarabeh HU
	18	وحدة الجربشية الصحية	Al Hudaydah الحديدة	1817001	Aljarishia HU
	18	وحدة الجرة الصحية	Al Hudaydah الحديدة	1819017	Al Jarah HU
	18	وحدة الجروبة الصحية	Al Hudaydah الحديدة	1817028	Al Grobah HU
	18	وحدة الجشة الصحية	Al Hudaydah الحديدة	1820010	Al jasha Hu
	18	وحدة الجعلية الصحية	Al Hudaydah الحديدة	1805010	Aljalia HU
	18	وحدة الجمادي الصحية	Al Hudaydah الحديدة	1819016	Al Jamadi HU
	18	وحدة الجنبعية الصحية	Al Hudaydah الحديدة	1817019	Al Janbaiah HU
	18	وحدة الجيلانية الصحية	Al Hudaydah الحديدة	1806004	Aljilania HU
	18	وحدة الحبيل الصحية	Al Hudaydah الحديدة	1808013	Al Habeel HU
	18	وحدة الحجب الصحية	Al Hudaydah الحديدة	1816001	Lahjub HU
	18	وحدة الحجيلة الصحية	Al Hudaydah الحديدة	1811003	Alhujaila HU
	18	وحدة الحديد الصحية	Al Hudaydah الحديدة	1818013	Alhadid HU
	18	وحدة الحرثة الصحية	Al Hudaydah الحديدة	1808010	Alhartha HU
	18	وحدة الحزر الصحية	Al Hudaydah الحديدة	1806001	Alhezr HU
	18	وحدة الحسية الصحية	Al Hudaydah الحديدة	1816008	Alhasia HU
	18	وحدة الحسينة الصحية	Al Hudaydah الحديدة	1809012	Alhusaina HU
	18	وحدة الحسينية الصحية	Al Hudaydah الحديدة	1816009	Alhasenia HU
	18	وحدة الحشابرة الصحية	Al Hudaydah الحديدة	1807006	Alhashabera HU
	18	وحدة الحكامية الصحية	Al Hudaydah الحديدة	1817024	Al Hkamiah HU
	18	وحدة الحكامية الصحية	Al Hudaydah الحديدة	1824018	Alhakamia HU
	18	وحدة الحماسية الصحية	Al Hudaydah الحديدة	1802016	Alhamasia HU
	18	وحدة الحواز الصحية	Al Hudaydah الحديدة	1818004	Alhawaz HU
	18	وحدة الحوطة الصحية	Al Hudaydah الحديدة	1824014	Alhouta HU
	18	وحدة الخرابة الصحية	Al Hudaydah الحديدة	1801020	Alkhraba HU
	18	وحدة الخشم الصحية	Al Hudaydah الحديدة	1801021	Alkhasham HU
	18	وحدة الخضارية الصحية	Al Hudaydah الحديدة	1810019	Al Kodhariah HU
	18	وحدة الخضراء الصحية	Al Hudaydah الحديدة	1817027	Al Kadraa HU
	18	وحدة الخميس الصحية	Al Hudaydah الحديدة	1801025	Al Kamis HU
	18	وحدة الخميس الصحية (مكرر)	Al Hudaydah الحديدة	1801005	Alkhamees HU
	18	وحدة الخنة الصحية	Al Hudaydah الحديدة	1818010	Alkhana HU
	18	وحدة الدامغ الصحية	Al Hudaydah الحديدة	1815007	Aldamegh HU
	18	وحدة الدمن الصحية	Al Hudaydah الحديدة	1810006	Aldumn HU
	18	وحدة الدمنة الصحية	Al Hudaydah الحديدة	1811002	Aldemna HU
	18	وحدة الرافعي الصحية	Al Hudaydah الحديدة	1801012	Alrafe'ei HU
	18	وحدة الرباط الصحية	Al Hudaydah الحديدة	1807020	Alrebat HU
	18	وحدة الرباط الصحية	Al Hudaydah الحديدة	1819005	Alrebat HU
	18	وحدة الرد الصحية	Al Hudaydah الحديدة	1815019
	18	وحدة الرزيقي الصحية	Al Hudaydah الحديدة	1815020	Az Zoriki HU
	18	وحدة الرضية الصحية	Al Hudaydah الحديدة	1816005	Alradhya HU
	18	وحدة الركب الصحية	Al Hudaydah الحديدة	1825010	Alrakb HU
	18	وحدة الريان الصحية	Al Hudaydah الحديدة	1824021	Alrayan HU
	18	وحدة الزاهر الصحية	Al Hudaydah الحديدة	1802011	Alzaher HU
	18	وحدة الزريبة الصحية	Al Hudaydah الحديدة	1824016	Albadwa HU
	18	وحدة الزعاور الصحية	Al Hudaydah الحديدة	1815016	Al Zaawer HU
	18	وحدة الزليعية الصحية	Al Hudaydah الحديدة	1802005	Alzulaieia HU
	18	وحدة السبعة الصحية	Al Hudaydah الحديدة	1819002	Alsaba'a HU
	18	وحدة السريد الصحية	Al Hudaydah الحديدة	1815015	As Sareed HU
	18	وحدة السعادية الصحية	Al Hudaydah الحديدة	1817012	Alsa'adya HU
	18	وحدة السلام دير عبدالله الصحية	Al Hudaydah الحديدة	1806024	Alsalam Dir Abdullah
	18	وحدة السويدية الصحية ( ملغي)	Al Hudaydah الحديدة	1824005	Alswaidya HU
	18	وحدة الشاور الصحية	Al Hudaydah الحديدة	1812008	Alshawer HU
	18	وحدة الشبيلية الصحية	Al Hudaydah الحديدة	1826003	Alshabelya HU
	18	وحدة الشجيرة الصحية	Al Hudaydah الحديدة	1814005	Alshujaira HU
	18	وحدة الشرفين الشرقي الصحية	Al Hudaydah الحديدة	1806021	Alsharafain Alsharki HU
	18	وحدة الشرفين الغربي الصحية (ملغي)	Al Hudaydah الحديدة	1806020	Alsharafain Algharbi HU
	18	وحدة الشرنبان الصحية	Al Hudaydah الحديدة	1805004	Alsharnaban HU
	18	وحدة الشعابية السفلي الصحية	Al Hudaydah الحديدة	1801026	Ash Shabiah HU
	18	وحدة الشعابية الصحية	Al Hudaydah الحديدة	1801024	Alshabia HU
	18	وحدة الشعوب الصحية	Al Hudaydah الحديدة	1819011	Alshuob HU
	18	وحدة الشقبة الصحية	Al Hudaydah الحديدة	1808001	Alshakba HU
	18	وحدة الشيارق الصحية	Al Hudaydah الحديدة	1824008	Alshiarek HU
	18	وحدة الصحية البلييلة ( لاتوجد )	Al Hudaydah الحديدة	1815005	Albulaila HU
	18	وحدة الصحية بيت البوطه	Al Hudaydah الحديدة	1815001	Bait Albouta HU
	18	وحدة الصرح الصحية	Al Hudaydah الحديدة	1809009	Alsarah HU
	18	وحدة الصعيد الصحية	Al Hudaydah الحديدة	1817010	Alsaeed HU
	18	وحدة الضاحية الصحية	Al Hudaydah الحديدة	1820011	Al Dhaiah HU
	18	وحدة الضباية الصحية	Al Hudaydah الحديدة	1809007	Aldhabya HU
	18	وحدة الطائف الصحية	Al Hudaydah الحديدة	1814006	Altaef HU
	18	وحدة الطهابيش الصحية	Al Hudaydah الحديدة	1817030	Al Tabish HU
	18	وحدة الطور الصحية	Al Hudaydah الحديدة	1813013	At Tawr Hu
	18	وحدة الطور الصحية	Al Hudaydah الحديدة	1817029	At Tawr HU
	18	وحدة الطويلة الصحية	Al Hudaydah الحديدة	1824006	Altaweela HU
	18	وحدة العبادية الصحية	Al Hudaydah الحديدة	1825012	Al Abadiah HU
	18	وحدة العبدية الصحية	Al Hudaydah الحديدة	1807015	Alabdya HU
	18	وحدة العثمانية الصحية	Al Hudaydah الحديدة	1815014	Al Othmaniah HU
	18	وحدة العجلانية الصحية	Al Hudaydah الحديدة	1807007	Alajlania HU
	18	وحدة العرش الصحية	Al Hudaydah الحديدة	1807009	Alarsh HU
	18	وحدة العطار الصحية ( لآتوجد على الواقع)	Al Hudaydah الحديدة	1812003	Alattar HU
	18	وحدة العقابيل الصحية	Al Hudaydah الحديدة	1817023	Al Aqabeel Hu
	18	وحدة العقبة الصحية	Al Hudaydah الحديدة	1813017	Al akabah HU
	18	وحدة العكمة الصحية	Al Hudaydah الحديدة	1809010	Alakama HU
	18	وحدة العمرية الصحية	Al Hudaydah الحديدة	1814001	Alomria HU
	18	وحدة العيده الصحية	Al Hudaydah الحديدة	1801011	Aleeda HU
	18	وحدة الغانمية الصحية	Al Hudaydah الحديدة	1817026	Al Ganmiah HU
	18	وحدة الغرزة الصحية	Al Hudaydah الحديدة	1801013	Algharza HU
	18	وحدة الغزية الصحية	Al Hudaydah الحديدة	1817003	Alghazya HU
	18	وحدة الغنامية الصحية	Al Hudaydah الحديدة	1817022	Al Ganamiah HU
	18	وحدة الغوادرالصحية	Al Hudaydah الحديدة	1817018	Alghawader HU
	18	وحدة الغيلين الصحية	Al Hudaydah الحديدة	1812012	Algheleen HU
	18	وحدة الفاضل الصحية	Al Hudaydah الحديدة	1824020	Alfadhel HU
	18	وحدة الفش الصحية	Al Hudaydah الحديدة	1819003	Alfash HU
	18	وحدة القبية الصحية	Al Hudaydah الحديدة	1810020	Al Kbieh HU
	18	وحدة القحفة الصحية	Al Hudaydah الحديدة	1801027	Al Kafah Hu
	18	وحدة القحم الغربي الصحية	Al Hudaydah الحديدة	1806025	Alkuhm Algharbi HU
	18	وحدة القرشية الصحية	Al Hudaydah الحديدة	1824015	Alkarashya HU
	18	وحدة القزع الصحية	Al Hudaydah الحديدة	1802023	Alkaza'a HU
	18	وحدة القشري الصحية	Al Hudaydah الحديدة	1805006	Alkashri HU
	18	وحدة القضية الدنين	Al Hudaydah الحديدة	1820013	Al Kadhiah HU
	18	وحدة القطابا الصحية	Al Hudaydah الحديدة	1820004	Alkataba HU
	18	وحدة القفل الاعلى	Al Hudaydah الحديدة	1817011	Alkufl Alala HU
	18	وحدة القلمة الصحية	Al Hudaydah الحديدة	1819013	Alkalma HU
	18	وحدة القمرية الصحية	Al Hudaydah الحديدة	1810003	Alkamarya HU
	18	وحدة القنمة الصحية	Al Hudaydah الحديدة	1801008	Alkanama HU
	18	وحدة القيقب الصحية	Al Hudaydah الحديدة	1802001	Alkaikab HU
	18	وحدة الكدحة الصحية	Al Hudaydah الحديدة	1819015	Al Kadahah HU
	18	وحدة الكدراء الصحية	Al Hudaydah الحديدة	1807017	Alkadra'a HU
	18	وحدة الكرد الصحية ( ملغية)	Al Hudaydah الحديدة	1814007	Alkard HU
	18	وحدة الكرنة الصحية	Al Hudaydah الحديدة	1817008	Alkarna HU
	18	وحدة الكزابة الصحية	Al Hudaydah الحديدة	1806002	Alkazaba HU
	18	وحدة الكيبنية الصحية	Al Hudaydah الحديدة	1815002	Alkenyea HU
	18	وحدة اللاوية الصحية	Al Hudaydah الحديدة	1814009	Allawyea HU
	18	وحدة اللجام الصحية	Al Hudaydah الحديدة	1816003	Lahjub HU
	18	وحدة المجاعشة الصحية	Al Hudaydah الحديدة	1819014	Almajaesha HU
	18	وحدة المحارقة الصحية	Al Hudaydah الحديدة	1825008	Almahreka HU
	18	وحدة المحاريق الصحية	Al Hudaydah الحديدة	1809011	Almahareek HU
	18	وحدة المحال الصحية	Al Hudaydah الحديدة	1814008	Almuhal HU
	18	وحدة المحط الصحية	Al Hudaydah الحديدة	1824017	Almaht HU
	18	وحدة المحلتين الصحية	Al Hudaydah الحديدة	1815021	Al Mohalatin HU
	18	وحدة المحور المشرع-الجربة الصحية	Al Hudaydah الحديدة	1825004	Almehwar Almashra'a-Aljerba HU
	18	وحدة المحوى الصحية	Al Hudaydah الحديدة	1816002	Almahwa HU
	18	وحدة المخراش الصحية	Al Hudaydah الحديدة	1807016	Almekhdash HU
	18	وحدة المدمن الصحية	Al Hudaydah الحديدة	1809015	Al Modmn HU
	18	وحدة المدمن الصحية	Al Hudaydah الحديدة	1815004	Almudmen HU
	18	وحدة المدمن الصحية	Al Hudaydah الحديدة	1826012	Almudmn HU
	18	وحدة المدن الصحية	Al Hudaydah الحديدة	1824019	Almudn HU
	18	وحدة المرشدية الصحية	Al Hudaydah الحديدة	1824023	Almurshdya HU
	18	وحدة المرواغ الصحية	Al Hudaydah الحديدة	1801003	Almerwagh HU
	18	وحدة المزراع الصحية	Al Hudaydah الحديدة	1825013	Al Mzraa Hu
	18	وحدة المزف الصحية	Al Hudaydah الحديدة	1802013	Almazaf HU
	18	وحدة المسلب الصحي	Al Hudaydah الحديدة	1826013	Almaslab HU
	18	وحدة المصلوبه الصحية	Al Hudaydah الحديدة	1808008	Almasloba HU
	18	وحدة المطاوفة الصحية	Al Hudaydah الحديدة	1818009	Alnadaf HU
	18	وحدة المعترض الصحية	Al Hudaydah الحديدة	1801016	Almuetaredh HU
	18	وحدة المعرض الصحية	Al Hudaydah الحديدة	1801006	Almaradh HU
	18	وحدة المعروفية الصحية	Al Hudaydah الحديدة	1807002	Alma'arofia HU
	18	وحدة المغربة الصحى	Al Hudaydah الحديدة	1812002	Almaghraba HU
	18	وحدة المغرس الصحية	Al Hudaydah الحديدة	1826005	Almaghras HU
	18	وحدة المغيدفيةالصحية	Al Hudaydah الحديدة	1805012	Almughaidefia HU
	18	وحدة المقصية الصحية	Al Hudaydah الحديدة	1802028	Al Mkasiah Hu
	18	وحدة المكينينة الصحية	Al Hudaydah الحديدة	1814002	Almukaimena HU
	18	وحدة المنطاشة الصحية	Al Hudaydah الحديدة	1818002	OmairAl Mntash HU
	18	وحدة المنقم الصحية	Al Hudaydah الحديدة	1814010	Almunkem HU
	18	وحدة المنواب الصحية	Al Hudaydah الحديدة	1808004	Almenwab HU
	18	وحدة المهجم الصحية	Al Hudaydah الحديدة	1808003	Almahjam HU
	18	وحدة المهد الأسفل الصحية	Al Hudaydah الحديدة	1813014	Al mahd Al Asfal Hu
	18	وحدة الموقر الصحية	Al Hudaydah الحديدة	1824004	Almwakar HU
	18	وحدة الميبلية الصحية	Al Hudaydah الحديدة	1816006	Almibilya HU
	18	وحدة الناجية الصحية	Al Hudaydah الحديدة	1810018	An Najiah HU
	18	وحدة الناشرية لصحية	Al Hudaydah الحديدة	1802010	Alnasheria HU
	18	وحدة النجاري الصحية	Al Hudaydah الحديدة	1806022	Alnajari HU
	18	وحدة النداف الصحية	Al Hudaydah الحديدة	1818008	Alnadaf HU
	18	وحدة النعمان الصحية	Al Hudaydah الحديدة	1801015	Al Noaman HU
	18	وحدة الهارونية الصحية	Al Hudaydah الحديدة	1805007	Alharonia HU
	18	وحدة الوعرة الصحيه	Al Hudaydah الحديدة	1820003	Alwara HU
	18	وحدة باسات الصحية	Al Hudaydah الحديدة	1824002	Basat HU
	18	وحدة بخشوش عبد الصحية	Al Hudaydah الحديدة	1801002	Bakhshush Abd HU
	18	وحدة بدير الطويل الصحية	Al Hudaydah الحديدة	1806026	Dir Altaweel HU
	18	وحدة برخل الصحية	Al Hudaydah الحديدة	1807018	Barkhal HU
	18	وحدة بنى داود الصحية	Al Hudaydah الحديدة	1812004	Bani Dawoud HU
	18	وحدة بنى غلاب الصحية	Al Hudaydah الحديدة	1817007	Bani Ghallab HU
	18	وحدة بني أحمد الصحية	Al Hudaydah الحديدة	1810016	Bani Ahmed HU
	18	وحدة بني عويدان الصحية	Al Hudaydah الحديدة	1806014	Bani Awaidan HU
	18	وحدة بيت الحشاش الصحية	Al Hudaydah الحديدة	1819010	Bait Alhashash HU
	18	وحدة بيت عطاء الصحية	Al Hudaydah الحديدة	1807021	Bait Ata'a Hu
	18	وحدة بيت عكاد الصحية	Al Hudaydah الحديدة	1807013	Bait Akad HU
	18	وحدة جبل الملح الصحية	Al Hudaydah الحديدة	1802009	Jabal Almilh HU
	18	وحدة حائط الكنزل الصحية	Al Hudaydah الحديدة	1820012	Haadh Al Kanzal HU
	18	وحدة حبيل الموقر الصحية	Al Hudaydah الحديدة	1824007	Habil Almwakar HU
	18	وحدة حسي حنجلة الصحية	Al Hudaydah الحديدة	1820007	Hasi Hanjala HU
	18	وحدة حمية - دير القماط الصحية	Al Hudaydah الحديدة	1815003	Himyat Dir Alkumat HU
	18	وحدة خوفان الصحية	Al Hudaydah الحديدة	1805011	Khawfan HU
	18	وحدة خيث المقارنة الصحية	Al Hudaydah الحديدة	1802022	Khaith Almakarena HU
	18	وحدة دار الكبيش	Al Hudaydah الحديدة	1820009	Dar Alkubaish HU
	18	وحدة دار ناجي الصحية	Al Hudaydah الحديدة	1820008	Dar Naji HU
	18	وحدة دوغان الصحية	Al Hudaydah الحديدة	1806003	Dawghan HU
	18	وحدة دير ابكر الصحية	Al Hudaydah الحديدة	1802024	Dir Abkar HU
	18	وحدة دير الاخرش الصحية	Al Hudaydah الحديدة	1802026	Dir Alakhrash HU
	18	وحدة دير البحري الصحية	Al Hudaydah الحديدة	1807008	Dir Albahri HU
	18	وحدة دير الجبلي الصحية	Al Hudaydah الحديدة	1805014	Dir Aljabali HU
	18	وحدة دير الحداد الصحية	Al Hudaydah الحديدة	1802018	Dir Alhadad HU
	18	وحدة دير الربيدي الصحية	Al Hudaydah الحديدة	1807025	Dir Alrabidi HU
	18	وحدة دير الردينى الصحية	Al Hudaydah الحديدة	1802002	Dir Alrudaini HU
	18	وحدة دير الزحيفى الصحية	Al Hudaydah الحديدة	1804004	Dir Alzuhaifi HU
	18	وحدة دير السليماني الصحية	Al Hudaydah الحديدة	1802020	Dir Alsulaimani HU
	18	وحدة دير السيف الصحية	Al Hudaydah الحديدة	1806015	Dir Alsaif HU
	18	وحدة دير الشويل الصحية	Al Hudaydah الحديدة	1809003	Dir Alshwail HU
	18	وحدة دير الشيخ الصحية	Al Hudaydah الحديدة	1802025	Dair Alshaikh HU
	18	وحدة دير الصدر الصحية	Al Hudaydah الحديدة	1806016	Dir Alsadr HU
	18	وحدة دير الصغير الصحية	Al Hudaydah الحديدة	1801018	Dir Alsagheer HU
	18	وحدة دير الصوفي الصحية	Al Hudaydah الحديدة	1801017	Dir Alsoufi HU
	18	وحدة دير الطبيش الصحية	Al Hudaydah الحديدة	1806012	Dir Altubaish HU
	18	وحدة دير القحم الشرقي الصحية	Al Hudaydah الحديدة	1806023	Dir Alkahm Alsharki HU
	18	وحدة دير المزبل الصحية	Al Hudaydah الحديدة	1815008	Dir Almazbal HU
	18	وحدة دير المعلم	Al Hudaydah الحديدة	1816012	Dair Al Moalem
	18	وحدة دير المقازله الصحية	Al Hudaydah الحديدة	1808007	Dir Almakazela HU
	18	وحدة دير المكين الصحية	Al Hudaydah الحديدة	1806010	Dir Almakeen HU
	18	وحدة دير الموذن الصحية	Al Hudaydah الحديدة	1805003	Dir Amwadhen HU
	18	وحدة دير الهديش الصحية	Al Hudaydah الحديدة	1815017	Dar Al Daish HU
	18	وحدة دير الهيجة الصحية	Al Hudaydah الحديدة	1801010	Der Alhaija HU
	18	وحدة دير الوجية الصحية	Al Hudaydah الحديدة	1807019	Dir Alwajih HU
	18	وحدة دير الولي الصحية	Al Hudaydah الحديدة	1804005	Dir Alwali HU
	18	وحدة دير جابرالصحية	Al Hudaydah الحديدة	1810002	Dir Jaber HU
	18	وحدة دير جلالة الصحية	Al Hudaydah الحديدة	1807031	Dir Jalala HU
	18	وحدة دير حسن الصحية	Al Hudaydah الحديدة	1814011	Dir Hasan HU
	18	وحدة دير دخنة الصحية	Al Hudaydah الحديدة	1802017	Dir Dukhna HU
	18	وحدة دير دعام الصحية	Al Hudaydah الحديدة	1808002	Dir Da'am HU
	18	وحدة دير راجح الصحية	Al Hudaydah الحديدة	1802004	Dir Rajah HU
	18	وحدة دير زبلة الصحية	Al Hudaydah الحديدة	1801019	Dir Zabla HU
	18	وحدة دير عبد الصحية	Al Hudaydah الحديدة	1802003	Dir Abd HU
	18	وحدة دير عمر الصحية	Al Hudaydah الحديدة	1807010	Dir Omar HU
	18	وحدة دير غراب الصحية	Al Hudaydah الحديدة	1807014	Dir Ghurab HU
	18	وحدة دير مضيع الصحية	Al Hudaydah الحديدة	1802012	Dir Madhe'e HU
	18	وحدة دير مهدى الصحية	Al Hudaydah الحديدة	1808009	Dir Mahdi HU
	18	وحدة دير ياسين الصحية	Al Hudaydah الحديدة	1802006	Dir Yaseen HU
	18	وحدة ديرالمعروف الصحية	Al Hudaydah الحديدة	1805005	Dir Almarouf HU
	18	وحدة ديور سالم	Al Hudaydah الحديدة	1810017	Dior Salem HU
	18	وحدة زبية الصحية	Al Hudaydah الحديدة	1802014	Zabya HU
	18	وحدة سويدان الصحية	Al Hudaydah الحديدة	1807028	Swaidan HU
	18	وحدة شعب البار الصحية	Al Hudaydah الحديدة	1813015	Shab Al Bar HU
	18	وحدة صحية - كحيل	Al Hudaydah الحديدة	1815006	Kuhail HU
	18	وحدة صحية الحله الشراعيه	Al Hudaydah الحديدة	1813005	Alhla Alsharai'a HU
	18	وحدة صحية الشعراء	Al Hudaydah الحديدة	1813008	Alsha'ara HU
	18	وحدة صحية الكرد ( لاتوجد)	Al Hudaydah الحديدة	1813009	Alkard HU
	18	وحدة صحية دير التبيبن	Al Hudaydah الحديدة	1815012	Dir Alatbeen HU
	18	وحدة صحية الصرحه	Al Hudaydah الحديدة	1813003	Alsarha HU
	18	وحدة صحية العرمة	Al Hudaydah الحديدة	1802029	Al Armah HU
	18	وحدة صحية المنصر	Al Hudaydah الحديدة	1813001	Almonasar HU
	18	وحدة صحية بالسجن المركزي	Al Hudaydah الحديدة	1821004	Central Prison HU
	18	وحدة طرقوه الصحية	Al Hudaydah الحديدة	1825011	Targawah HU
	18	وحدة ظمي الصحية	Al Hudaydah الحديدة	1819007	Dhami HU
	18	وحدة ظهر القومة الصحية	Al Hudaydah الحديدة	1817021	Dhar Al Qawmah HU
	18	وحدة عامر -دار سيف	Al Hudaydah الحديدة	1825002	Amer Dar Saif HU
	18	وحدة عرج الصحية	Al Hudaydah الحديدة	1810001	Araj HU
	18	وحدة عفيدرالصحية	Al Hudaydah الحديدة	1810004	Ofaider HU
	18	وحدة عنترة الصحية	Al Hudaydah الحديدة	1812006	Antara HU
	18	وحدة قباص الصحية	Al Hudaydah الحديدة	1801030	Kabis Hu
	18	وحدة قرية العنواش الصحية	Al Hudaydah الحديدة	1806027	Karyat Alenwash HU
	18	وحدة قرية اليمن الصحية	Al Hudaydah الحديدة	1803001	Karayat Alyemen HU
	18	وحدة قزان الصحية	Al Hudaydah الحديدة	1801023	Kazan HU
	18	وحدة قوتيلة الصحي	Al Hudaydah الحديدة	1818001	Kutela HU
	18	وحدة كدف عبدة هادي الصحية	Al Hudaydah الحديدة	1801029	Kadaf Abdo Hadi HU
	18	وحدة كذف زميلة الصحية	Al Hudaydah الحديدة	1810007	Kadhaf Zumaila HU
	18	وحدة ماتع الصحية	Al Hudaydah الحديدة	1825006	Mane'e HU
	18	وحدة محصام اليامي الصحية	Al Hudaydah الحديدة	1801004	Mehsam Alyami HU
	18	وحدة محل البن الصحية	Al Hudaydah الحديدة	1807001	Mahal Albun HU
	18	وحدة محل الربيع الصحية	Al Hudaydah الحديدة	1819008	Mahlalrabe'e HU
	18	وحدة محل الرحمة الصحية	Al Hudaydah الحديدة	1807022	Mahl Alrahma HU
	18	وحدة محل الرويد الصحية	Al Hudaydah الحديدة	1815018	Mah Ar Rwaid Hu
	18	وحدة محل بشبيش الصحية	Al Hudaydah الحديدة	1806011	Mahal Bashbish HU
	18	وحدة محل حاشد الصحية	Al Hudaydah الحديدة	1801028	Mahl Hashed HU
	18	وحدة محل حسن الصحية	Al Hudaydah الحديدة	1807023	Mahl Hasan HU
	18	وحدة محل حنينة الصحية	Al Hudaydah الحديدة	1805013	Mahl Hanina HU
	18	وحدة محل شيخ الصحية	Al Hudaydah الحديدة	1824022	Alrayan HU
	18	وحدة محل عابد الصحية	Al Hudaydah الحديدة	1806013	Mahl Abed HU
	18	وحدة محل غيان الصحية الصحية	Al Hudaydah الحديدة	1808012	Mahl Ghain HU
	18	وحدة محوي دهش	Al Hudaydah الحديدة	1824025	Mahwaa Dohaish HU
	18	وحدة مفتاح الصحية	Al Hudaydah الحديدة	1807027	Fatah HU
	18	وحدة مكرم	Al Hudaydah الحديدة	1803002	Mukaram HU
	18	وحدة منوب الصحية	Al Hudaydah الحديدة	1812009	Manoub HU
	18	وحدة مور الصحية	Al Hudaydah الحديدة	1802015	Mour HU
	18	وحدة موشج الصحية	Al Hudaydah الحديدة	1820002	Mushaj HU
	18	وحدة نفحان الصحية	Al Hudaydah الحديدة	1817009	Nafhan HU
	18	وحدة نمرة الصحية	Al Hudaydah الحديدة	1812010	Namera HU
	18	وحدة وظبه الصحيه	Al Hudaydah الحديدة	1814004	Kahdaba HU
	18	وحدة يفاعة الصحية	Al Hudaydah الحديدة	1816007	Yafa'a HU
	16	المركز الصحي الحميدات	Al Jawf الجوف	1602002	Al Humaydat Health Center
	16	المركز الصحي الملاحه	Al Jawf الجوف	1601002	Al Malahah Health Center
	16	المركز الصحي بالزاهر (لايوجد)	Al Jawf الجوف	1604002	Az Zaher Health Center
	16	المركز الصحي بالمراشى	Al Jawf الجوف	1612001	Al Marashi Health Center
	16	المركز الصحي عضيل	Al Jawf الجوف	1601020	Adheel Health Center
	16	المستشفى الريفي برط العنان	Al Jawf الجوف	1610001	Bart Al Anan Rural Hospital
	16	الوحدة الصحية التعبار	Al Jawf الجوف	1610010	Al Taabar Health Unit
	16	الوحدة الصحية الحيفه	Al Jawf الجوف	1612004	Al Haifah Health Unit
	16	الوحدة الصحية الدرب الاسود	Al Jawf الجوف	1610002	Al Darb Al Aswad Health Unit
	16	الوحدة الصحية السرار	Al Jawf الجوف	1611005	Al Sarar Health Unit
	16	الوحدة الصحية الشعراء	Al Jawf الجوف	1612003	Al Shuara'a Health Unit
	16	الوحدة الصحية الصلل	Al Jawf الجوف	1602001	Al Salal Health Unit
	16	الوحدة الصحية العرضيه	Al Jawf الجوف	1611006	Al Ardhiah Health Unit
	16	الوحدة الصحية العرين	Al Jawf الجوف	1611007	Al Areen Health Unit
	16	الوحدة الصحية القصبه	Al Jawf الجوف	1606003	Al Qasabah Health Unit
	16	الوحدة الصحية المرانه	Al Jawf الجوف	1612002	Al Maranah Health Unit
	16	الوحدة الصحية المطرف	Al Jawf الجوف	1603005	Al Matraf Health Unit
	16	الوحدة الصحية الملاحات	Al Jawf الجوف	1612005	Al Malahat Health Unit
	16	الوحدة الصحية الميراد	Al Jawf الجوف	1601003	Al Meerad Health Unit
	16	الوحدة الصحية الواغره	Al Jawf الجوف	1602003	Al Waghirah Health Unit
	16	الوحدة الصحية ام العود	Al Jawf الجوف	1601001	Umm Al Oud Health Unit
	16	الوحدة الصحية أل قاسم	Al Jawf الجوف	1606004	Aal Qassim Health Unit
	16	الوحدة الصحية أينباء	Al Jawf الجوف	1605012	Inab HU
	16	الوحدة الصحية آل حريدان	Al Jawf الجوف	1601007	Aal Haridan Health Unit
	16	الوحدة الصحية بالرحل	Al Jawf الجوف	1601021	Al Rahl Health Unit
	16	الوحدة الصحية بالسرحات	Al Jawf الجوف	1606002	Al Sarhat Health Unit
	16	الوحدة الصحية بالشرج	Al Jawf الجوف	1610005	Al Sharj Health Unit
	16	الوحدة الصحية بالشرج الاعلى	Al Jawf الجوف	1610006	Al Sharj Al Alaa Health Unit
	16	الوحدة الصحية بالعرين	Al Jawf الجوف	1601005	Al Areen Health Unit
	16	الوحدة الصحية بالعوصاء الخليف	Al Jawf الجوف	1610004	Al Awsa'a Al Khaleef Health Unit
	16	الوحدة الصحية بالنماصه	Al Jawf الجوف	1610012	Al Namsah Health Unit
	16	الوحدة الصحية بن حنيش	Al Jawf الجوف	1610009	Bin Honaish Health Unit
	16	الوحدة الصحية بنى محروس	Al Jawf الجوف	1610013	Bani Mahroos Health Unit
	16	الوحدة الصحية بيت القيل	Al Jawf الجوف	1610007	Bait Al Qail Health Unit
	16	الوحدة الصحية جزر	Al Jawf الجوف	1610015	Jazr Health Unit
	16	الوحدة الصحية جوار	Al Jawf الجوف	1610011	Jewar Health Unit
	16	الوحدة الصحية حصن بنى سعد	Al Jawf الجوف	1603003	Hosn Bani Saad Health Unit
	16	الوحدة الصحية حصون بمهير	Al Jawf الجوف	1610003	Hosoon Mehair Health Unit
	16	الوحدة الصحية دحيه	Al Jawf الجوف	1611004	Dehyah Health Unit
	16	الوحدة الصحية زحلول	Al Jawf الجوف	1611002	Zahlool Health Unit
	16	مركز الأبرق	Al Jawf الجوف	1601009	Al Abraq Health Center
	16	مركز الأمومة والطفولة	Al Jawf الجوف	1605011	MHC HC
	16	مركز الحزم الصحي	Al Jawf الجوف	1605007	Al Hazm Health Center
	16	مركز الخلق الصحي	Al Jawf الجوف	1609001	Al Khalq Health Center
	16	مركز الغيل	Al Jawf الجوف	1608001	Al Ghail Health Center
	16	مركز المتون الصحي	Al Jawf الجوف	1606001	Al Maton Health Center
	16	مركز المصلوب الصحي	Al Jawf الجوف	1607004	Al Masloob Health Center
	16	مركز اليتمه الصحي	Al Jawf الجوف	1601015	Al Yatamah Health Center
	16	مركز سوق دعام الصحي	Al Jawf الجوف	1604005	Souq Daam Health Center
	16	مركز صحي امين ناشر	Al Jawf الجوف	1610019	Ameen Nasher Health Center
	16	مركز صحي بحصون ال شنان	Al Jawf الجوف	1603004	Hosoon Aal Shanan Health Center
	16	مركز صحي دارس للامومه والطفوله	Al Jawf الجوف	1610018	Dares Mother and Child Health Center
	16	مركز صحي رحوب	Al Jawf الجوف	1610016	Rahoob Health Center
	16	مركز صحي طحل	Al Jawf الجوف	1601012	Tahl Health Center
	16	مستشفى الجوف العام	Al Jawf الجوف	1605005	Al Jawf Hospital
	16	مستشفى برط رجوزه	Al Jawf الجوف	1611003	Bart Rajuzah Hospital
	16	وحدة اسماعيل العنسي العشه	Al Jawf الجوف	1610008	Ismail Al Ansi Health Unit
	16	وحدة ال عايض الصحية	Al Jawf الجوف	1605008	Aal Ayedh Health Unit
	16	وحدة الحنه	Al Jawf الجوف	1601008	Al Hannah Health Unit
	16	وحدة الخنق - عاقله الصحية	Al Jawf الجوف	1601011	Al Khanq Health Unit
	16	وحدة الرايسه الصحية	Al Jawf الجوف	1608003	Al Raisah Health Unit
	16	وحدة الزغنه بنى نوف	Al Jawf الجوف	1607003	Al Zaghnah Bani Noaf Health Unit
	16	وحدة الزفق الطويل الصحية	Al Jawf الجوف	1610014	Al Zafq Al Taweel Health Unit
	16	وحدة السرح الصحية	Al Jawf الجوف	1605001	Al Sarh Health Unit
	16	وحدة السعموم الصحية	Al Jawf الجوف	1604008	As Samom HU
	16	وحدة السيل الصحية	Al Jawf الجوف	1605002	Al Sail Health Unit
	16	وحدة الضمام الصحية	Al Jawf الجوف	1605006	Al Dhamam Health Unit
	16	وحدة العقدة الصحية	Al Jawf الجوف	1604007	Al aqdah Hu
	16	وحدة القارة الصحية	Al Jawf الجوف	1607001	Al Qarah Health Unit
	16	وحدة القاسمي (المرفقى ال قاسم ) الصحية	Al Jawf الجوف	1604006	Al Kasmi (Al Marfaqi Aal Qassim) Health Unit
	16	وحدة المبرز الصحية	Al Jawf الجوف	1605010	Al Mabraz Health Unit
	16	وحدة المرقعه الصحية	Al Jawf الجوف	1605009	Al Marqaah Health Unit
	16	وحدة المساعفه الصحية	Al Jawf الجوف	1605003	Al Musaafah Health Unit
	16	وحدة امستن الصحية ( لا توجد على الواقع)	Al Jawf الجوف	1605004	Amstan Health Unit
	16	وحدة آل يحي الصحية	Al Jawf الجوف	1604009	Al Yahia HU
	16	وحدة بير المرازيق	Al Jawf الجوف	1601019	Beer Al Marazeeq Health Unit
	16	وحدة حمايل	Al Jawf الجوف	1601010	Al Hamayl Health Unit
	16	وحدة سلبة جلال	Al Jawf الجوف	1601014	Salabat Jalal Health Unit
	16	وحدة سليل الأخماس (الحاضنه ال عقيل )الصحية	Al Jawf الجوف	1604001	Al Hadhenah Aal Aqeel Health Unit
	16	وحدة صحية -مشينقه	Al Jawf الجوف	1601018	Mushaineqa Health Unit
	16	وحدة صحية ال مريم	Al Jawf الجوف	1603002	Aal Mariam Health Unit
	16	وحدة صحية الاشراع	Al Jawf الجوف	1601017	Al Ashrae'e Health Unit
	16	وحدة صحية البلسه	Al Jawf الجوف	1610017	Al Balasah Health Unit
	16	وحدة صحية الحصيات آل ثيبه	Al Jawf الجوف	1601013	Al Hasiat Aal Thaibah Health Unit
	16	وحدة صحية الزاهر	Al Jawf الجوف	1604003	Az Zaher Health Unit
	16	وحدة صحية الضلفان	Al Jawf الجوف	1603001	Al Dhelfan Health Unit
	16	وحدة صحية العرض	Al Jawf الجوف	1608002	Al Ard Health Unit
	16	وحدة صحية العشه- اليتمه	Al Jawf الجوف	1601016	Al Ashah Health Unit
	16	وحدة صحية العنتره	Al Jawf الجوف	1601004	Al Antarah Health Unit
	16	وحدة صحية القرن سلبه	Al Jawf الجوف	1610020	Al Qarn Salbah Health Unit
	16	وحدة صحية المبنى	Al Jawf الجوف	1604004	Al Mabna Health Unit
	16	وحدة صحية المقاشب	Al Jawf الجوف	1603006	Al Maqasheb Health Unit
	16	وحدة صحية سوق الثلوث	Al Jawf الجوف	1601006	Souq Al Thalooth Health Unit
	16	وحدة صحية سوق الخميس	Al Jawf الجوف	1601022	Souq Al Khamiss Health Unit
	16	وحدة صحية مداجر	Al Jawf الجوف	1611001	Madajer Health Unit
	16	وحدة صحية مقام الاشول	Al Jawf الجوف	1611008	Maqam Al Ashwal Health Unit
	16	وحدة ملاحا الصحية	Al Jawf الجوف	1607002	Malha Health Unit
	28	المركز الصحي العيص	Al Maharah المهرة	2806001	Alaiss HC
	28	المركز الصحي الفيدمي	Al Maharah المهرة	2804008	Alfidmi HC
	28	المركز الصحي النموذجي الجحف	Al Maharah المهرة	2804010	Aljhf HC
	28	المركز الصحي حات	Al Maharah المهرة	2802002	Hat HC
	28	المركز الصحي حصوين	Al Maharah المهرة	2809003	Hsouin HC
	28	المركز الصحي شحن	Al Maharah المهرة	2801001	Shihn HC
	28	المركز الصحي فوجيت	Al Maharah المهرة	2801002	Foujeet HC
	28	المستوصف الاهلي	Al Maharah المهرة	2807003	Alahli policlinic
	28	الوحجدة الصحية فتك	Al Maharah المهرة	2803002	Fatk HU
	28	الوحدة الصحية ارنبوت	Al Maharah المهرة	2805003	Arnabout HU
	28	الوحدة الصحية الحويتم	Al Maharah المهرة	2808003	Alhouitm HU
	28	الوحدة الصحية الدور	Al Maharah المهرة	2802003	Aldour HU
	28	الوحدة الصحية العبر	Al Maharah المهرة	2804006	Alabr HU
	28	الوحدة الصحية الغيظة الضفرة	Al Maharah المهرة	2807005	Alghidha Aldhfrh HU
	28	الوحدة الصحية الوادي	Al Maharah المهرة	2809001	Alwadi HU
	28	الوحدة الصحية الواسطة	Al Maharah المهرة	2805004	Alwasth HU
	28	الوحدة الصحية أثوب	Al Maharah المهرة	2802001	Athoub HU
	28	الوحدة الصحية بروب	Al Maharah المهرة	2804007	Broub HU
	28	الوحدة الصحية حبروت	Al Maharah المهرة	2801004	Habrout HU
	28	الوحدة الصحية حساي	Al Maharah المهرة	2806003	Hsay HU
	28	الوحدة الصحية حوف	Al Maharah المهرة	2803004	Houf HU
	28	الوحدة الصحية خطر	Al Maharah المهرة	2807004	Khatar HU
	28	الوحدة الصحية دحسويس	Al Maharah المهرة	2806004	Dhsous HU
	28	الوحدة الصحية درفات	Al Maharah المهرة	2807006	Drfat HU
	28	الوحدة الصحية دمقوت	Al Maharah المهرة	2803003	Dmqout HU
	28	الوحدة الصحية دوحال	Al Maharah المهرة	2804003	Douhal HU
	28	الوحدة الصحية رخوت	Al Maharah المهرة	2806002	Rkhout HU
	28	الوحدة الصحية صقر	Al Maharah المهرة	2809004	Saqr HU
	28	الوحدة الصحية صون	Al Maharah المهرة	2802004	Sown HU
	28	الوحدة الصحية طهليل	Al Maharah المهرة	2809005	Tahlil HU
	28	الوحدة الصحية ظبوت	Al Maharah المهرة	2804004	Dhabwat HU
	28	الوحدة الصحية عتاب	Al Maharah المهرة	2807001	Etab HU
	28	الوحدة الصحية عربة	Al Maharah المهرة	2805001	Arabh HU
	28	الوحدة الصحية قديفوت	Al Maharah المهرة	2809002	Qdifout HU
	28	الوحدة الصحية قشن	Al Maharah المهرة	2808001	Qshin HU
	28	الوحدة الصحية لعيص	Al Maharah المهرة	2806005	Laiss HU
	28	الوحدة الصحية محفيف	Al Maharah المهرة	2804005	Mhfif HU
	28	الوحدة الصحية مرعيت	Al Maharah المهرة	2805002	Mrait HU
	28	الوحدة الصحية مشقادر	Al Maharah المهرة	2801003	Mshqadr HU
	28	الوحدة الصحية مفريك	Al Maharah المهرة	2804002	Mfrik HU
	28	الوحدة الصحية نشطون	Al Maharah المهرة	2804011	Nashtoon HU
	28	مركز الأمومة والطفولة	Al Maharah المهرة	2804001	Mother and Child Center
	28	مستشفى الغيظة العام	Al Maharah المهرة	2804009	Alghidha H
	28	مستشفى حوف الريفي	Al Maharah المهرة	2803001	Houf H
	28	مستشفى سيحوت الريفي	Al Maharah المهرة	2807007	Sihout H
	28	مستشفى قشن الريفي	Al Maharah المهرة	2808002	Qshin H
	28	وحدة صحية رضوت الشرقية	Al Maharah المهرة	2807002	Radhout Alshrqih HU
	27	المركز الصحى بالظاهر	Al Mahwit المحويت	2704006	Aldhahr HC
	27	المركز الصحي بالرجم	Al Mahwit المحويت	2703016	Alrujm HC
	27	المركز الصحي بالسجن المركزي	Al Mahwit المحويت	2703017	Centeral Jill HC
	27	المركز الصحي بالطويلة	Al Mahwit المحويت	2702021	Altawilh HC
	27	المركز الصحي بني حجاج	Al Mahwit المحويت	2705002	Bni Hajaj HC
	27	المركز الصحي جبل نعمان	Al Mahwit المحويت	2706014	Japal Numan HC
	27	المركز الصحي سوق الاحد	Al Mahwit المحويت	2709002	Swaq Alahd HC
	27	المستشفى الجمهوري العام	Al Mahwit المحويت	2708008	Aljoumhwri H
	27	المستشفي الريفي بالخميس	Al Mahwit المحويت	2707001	Alkhamis H
	27	الوحدة الصحية الاحجول اسفل	Al Mahwit المحويت	2709008	Alahjoul asfl HU
	27	الوحدة الصحية المجاديل	Al Mahwit المحويت	2709004	Almjadil HU
	27	الوحدة الصحية باالغزي الاسفل	Al Mahwit المحويت	2709011	Alghuzi Alasfl HU
	27	الوحدة الصحية بالمبكر	Al Mahwit المحويت	2709001	Almbkr HU
	27	الوحدة الصحية الحواصلة	Al Mahwit المحويت	2709013	Alhwaslh HU
	27	الوحدة الصحية العرقوب	Al Mahwit المحويت	2709020	Alarqoub HU
	27	الوحدة الصحية نعمان	Al Mahwit المحويت	2709009	Numan HU
	27	الوحدة الصحية الاحجول	Al Mahwit المحويت	2706012	Alahjoul HU
	27	الوحدة الصحية الاحزم	Al Mahwit المحويت	2703005	Alahzm HU
	27	الوحدة الصحية الاوساط	Al Mahwit المحويت	2703007	Alawsat HU
	27	الوحدة الصحية الأحيول	Al Mahwit المحويت	2705024	Alahiul HU
	27	الوحدة الصحية الأصابع	Al Mahwit المحويت	2705025	Alasaba HU
	27	الوحدة الصحية الجزب	Al Mahwit المحويت	2703009	Aljzb HU
	27	الوحدة الصحية الذوارح	Al Mahwit المحويت	2702023	Althwarh HU
	27	الوحدة الصحية الربض	Al Mahwit المحويت	2703013	Alrbdh HU
	27	الوحدة الصحية السرب	Al Mahwit المحويت	2705023	Alsrb HU
	27	الوحدة الصحية السرو	Al Mahwit المحويت	2705020	Alsrw HU
	27	الوحدة الصحية السماسنة	Al Mahwit المحويت	2705016	Alsmasnh HU
	27	الوحدة الصحية الشرقي	Al Mahwit المحويت	2708005	Alshrqi HU
	27	الوحدة الصحية الصبري	Al Mahwit المحويت	2705001	Alssabri HU
	27	الوحدة الصحية الطرائف	Al Mahwit المحويت	2703011	Altraef HU
	27	الوحدة الصحية الظهار	Al Mahwit المحويت	2703003	Aldhhar HU
	27	الوحدة الصحية العسوس	Al Mahwit المحويت	2705028	Alasuss HU
	27	الوحدة الصحية الفصلة	Al Mahwit المحويت	2702001	Alfsslah HU
	27	الوحدة الصحية القاهي	Al Mahwit المحويت	2703010	Alqahi HU
	27	الوحدة الصحية القبلة	Al Mahwit المحويت	2709016	Alqplh HU
	27	الوحدة الصحية القرون	Al Mahwit المحويت	2709007	Alqroon HU
	27	الوحدة الصحية الكواهل بني الذولاني	Al Mahwit المحويت	2702015	Alkuahil Bani Althwlani HU
	27	الوحدة الصحية اللكمة	Al Mahwit المحويت	2702010	Allkmh HU
	27	الوحدة الصحية الماعز	Al Mahwit المحويت	2702008	Almaaz HU
	27	الوحدة الصحية المساجد	Al Mahwit المحويت	2706001	Almsajd HU
	27	الوحدة الصحية المصنعة	Al Mahwit المحويت	2702019	Almsnah HU
	27	الوحدة الصحية النجرة	Al Mahwit المحويت	2702022	Alnjrh HU
	27	الوحدة الصحية الوادي بني الحضن	Al Mahwit المحويت	2705015	Wadi Bni Alhudhn HU
	27	الوحدة الصحية بالتماري	Al Mahwit المحويت	2706011	Altmari HU
	27	الوحدة الصحية بالجلبين	Al Mahwit المحويت	2706004	Aljlbin HU
	27	الوحدة الصحية بالحزة	Al Mahwit المحويت	2703019	Alhazah HU
	27	الوحدة الصحية بالحضن	Al Mahwit المحويت	2704023	Alhadhn HU
	27	الوحدة الصحية بالحنكة	Al Mahwit المحويت	2707003	Alhnkh HU
	27	الوحدة الصحية بالذاري	Al Mahwit المحويت	2706006	Althari HU
	27	الوحدة الصحية بالربوع	Al Mahwit المحويت	2707020	Alrabwa HU
	27	الوحدة الصحية بالزاهر	Al Mahwit المحويت	2707002	Alzahr HU
	27	الوحدة الصحية بالشرفي	Al Mahwit المحويت	2705021	Alshrafi HU
	27	الوحدة الصحية بالعارضة	Al Mahwit المحويت	2705030	Alaridh HU
	27	الوحدة الصحية بالقحاطنة	Al Mahwit المحويت	2709014	Alqhatnh HU
	27	الوحدة الصحية بالمطحنة	Al Mahwit المحويت	2707005	Almthnh HU
	27	الوحدة الصحية بالمعامرة	Al Mahwit المحويت	2708002	Almaamrh HU
	27	الوحدة الصحية بالمعمر	Al Mahwit المحويت	2709019	Almoamer HU
	27	الوحدة الصحية بجاهم	Al Mahwit المحويت	2706010	Jahim HU
	27	الوحدة الصحية بجبل الطرف	Al Mahwit المحويت	2709005	Japal Altrf HU
	27	الوحدة الصحية بجبل مشرق	Al Mahwit المحويت	2706008	Japal Mshriq HU
	27	الوحدة الصحية برواد	Al Mahwit المحويت	2706017	Prouad HU
	27	الوحدة الصحية بعتمة	Al Mahwit المحويت	2707006	Autmah HU
	27	الوحدة الصحية بلادغيل	Al Mahwit المحويت	2709010	Aladghil HU
	27	الوحدة الصحية بنى دعيس	Al Mahwit المحويت	2704020	Bani Duis HU
	27	الوحدة الصحية بني احمد	Al Mahwit المحويت	2706003	Bni Ahmed HU
	27	الوحدة الصحية بني اسعد	Al Mahwit المحويت	2703008	Bani Asaad Health Unit
	27	الوحدة الصحية بني الجلبي	Al Mahwit المحويت	2703002	Bni Aljlbi HU
	27	الوحدة الصحية بني الغذيفي	Al Mahwit المحويت	2703025	Bni Alghthifi HU
	27	الوحدة الصحية بني ايجر	Al Mahwit المحويت	2709012	Bni Eijr HU
	27	الوحدة الصحية بني أسعد	Al Mahwit المحويت	2706018	Bni Asad HU
	27	الوحدة الصحية بني سري	Al Mahwit المحويت	2702002	Bni Sri HU
	27	الوحدة الصحية بني عواض	Al Mahwit المحويت	2703018	Bani Awadh HU
	27	الوحدة الصحية بني عيسى	Al Mahwit المحويت	2706016	Bani Eisa HU
	27	الوحدة الصحية بني قشب	Al Mahwit المحويت	2706005	Bani Qshb HU
	27	الوحدة الصحية بني وهب	Al Mahwit المحويت	2705019	Bni Whb
	27	الوحدة الصحية بوادى عيان	Al Mahwit المحويت	2704016	Wadi Aian HU
	27	الوحدة الصحية بيت تامر	Al Mahwit المحويت	2709015	Bait Tamer HU
	27	الوحدة الصحية بيت ابو يحيى	Al Mahwit المحويت	2703024	Bait Abu Yahya HU
	27	الوحدة الصحية بيت البشاري	Al Mahwit المحويت	2703014	Bait Albshari HU
	27	الوحدة الصحية بيت الشماع	Al Mahwit المحويت	2706002	Bait Alshmaa HU
	27	الوحدة الصحية بيت العبيدي	Al Mahwit المحويت	2702004	Bait Al Abdi Health Unit
	27	الوحدة الصحية بيت العشبي	Al Mahwit المحويت	2706007	Bait Alashbi HU
	27	الوحدة الصحية بيت بادي	Al Mahwit المحويت	2702013	Bait Badi Health Unit
	27	الوحدة الصحية بيت قطينة	Al Mahwit المحويت	2702011	Bait Qatinh HU
	27	الوحدة الصحية بيت مغين	Al Mahwit المحويت	2702017	Bait Mghin HU
	27	الوحدة الصحية جبل اهنم	Al Mahwit المحويت	2703006	Jpal Ahnm HU
	27	الوحدة الصحية جندب	Al Mahwit المحويت	2703001	Jndb HU
	27	الوحدة الصحية جوعان	Al Mahwit المحويت	2702009	Jwaan HU
	27	الوحدة الصحية حصن المخبر	Al Mahwit المحويت	2702005	Husn Almkhir HU
	27	الوحدة الصحية حورة	Al Mahwit المحويت	2705022	Hwrh HU
	27	الوحدة الصحية خولان	Al Mahwit المحويت	2702007	Khulan HU
	27	الوحدة الصحية درع	Al Mahwit المحويت	2702016	Dira HU
	27	الوحدة الصحية ذهبان	Al Mahwit المحويت	2703022	Dhban HU
	27	الوحدة الصحية روحان	Al Mahwit المحويت	2703020	Rwhan HU
	27	الوحدة الصحية زيلة المعامرة	Al Mahwit المحويت	2703012	Zilh Almamrh HU
	27	الوحدة الصحية سبافون	Al Mahwit المحويت	2702014	Shaba Fon HU
	27	الوحدة الصحية سهل باقل	Al Mahwit المحويت	2703023	Shl-Baql HU
	27	الوحدة الصحية سوق الاحد	Al Mahwit المحويت	2709003	Swaq Alahd HU
	27	الوحدة الصحية عرامض	Al Mahwit المحويت	2703021	Aramdh HU
	27	الوحدة الصحية عسلة	Al Mahwit المحويت	2702018	Aslh HU
	27	الوحدة الصحية عنبر	Al Mahwit المحويت	2709018	Anbr HU
	27	الوحدة الصحية في بدح السفلى	Al Mahwit المحويت	2705007	Bdh Alsofla HU
	27	الوحدة الصحية قزافة	Al Mahwit المحويت	2705029	Qzafh HU
	27	الوحدة الصحية كنانة	Al Mahwit المحويت	2705027	Knanh HU
	27	الوحدة الصحية منحبة	Al Mahwit المحويت	2703004	Mnhbh HU
	27	الوحدة الصحية نعامة	Al Mahwit المحويت	2706013	Naamh HU
	27	الوحدة الصحية وادي لاعة	Al Mahwit المحويت	2702020	Wadi Laah HU
	27	الوحدة الصحية ينهق	Al Mahwit المحويت	2705026	Ynhq HU
	27	الوحدة الصحيةالوطية	Al Mahwit المحويت	2709006	Alwatih HU
	27	الوحدةالصحية بالريادي	Al Mahwit المحويت	2709017	Alriadi HU
	27	مركز الامومة والطفولة	Al Mahwit المحويت	2708003	Mother and Child Center
	27	مركز الاهجر الصحي	Al Mahwit المحويت	2701006	Alahjer HC
	27	مركز الهلال الحمر	Al Mahwit المحويت	2708006	Yemeni Red Crescent
	27	مركز بيت مفرح الصحي	Al Mahwit المحويت	2701004	Bait Mufrh HC
	27	مستشفى الخبت الريفى	Al Mahwit المحويت	2704021	Alkhpt H
	27	مستشفى حفاش الريفي	Al Mahwit المحويت	2706015	Hufash H
	27	مستشفى شبام الريفي	Al Mahwit المحويت	2701011	Shbam H
	27	مستوصف ابن الريف الطبي	Al Mahwit المحويت	2702012	Abn Alrif policlinic
	27	مستوصف ابن سينا الاهلي	Al Mahwit المحويت	2701005	Abn Sinaa policlinic
	27	مستوصف الاشول الطبي	Al Mahwit المحويت	2703015	Alashwal policlinic
	27	مستوصف الامين	Al Mahwit المحويت	2701010	Kukban HU
	27	مستوصف التوكل الاهلي	Al Mahwit المحويت	2702003	Altukl policlinic
	27	مستوصف الرشيد الاهالي	Al Mahwit المحويت	2701008	Alrashid policlinic
	27	مستوصف الشفاء الطبى	Al Mahwit المحويت	2704004	Alshifaa policlinic
	27	مستوصف الشفاء الطبي	Al Mahwit المحويت	2708004	Alshifaa policlinic
	27	مستوصف الشهاب الطبى	Al Mahwit المحويت	2704018	Alshifaa policlinic
	27	مستوصف الصالح الطبى	Al Mahwit المحويت	2704013	Alsaleh policlinic
	27	مستوصف الظاهر	Al Mahwit المحويت	2704005	Aldhahr policlinic
	27	مستوصف الفتح الطبى	Al Mahwit المحويت	2704012	Alfth policlinic
	27	مستوصف المحويت الصحي	Al Mahwit المحويت	2708007	Almhwit policlinic
	27	مستوصف حصن المخير الاهلي	Al Mahwit المحويت	2702006	Husn Almkhir policlinic
	27	مستوصف شبام النموذجي	Al Mahwit المحويت	2701009	Shbam policlinic
	27	وحدة بني علي الصحية	Al Mahwit المحويت	2705005	Bni Ali HU
	27	وحدة الجرنة الصحية	Al Mahwit المحويت	2705018	Aljrnh HU
	27	وحدة الجعافرة الشرقية الصحية	Al Mahwit المحويت	2707016	Aljaafrh HU
	27	وحدة الحامضة الصحية	Al Mahwit المحويت	2704015	Alhamdha HU
	27	وحدة الحجف الصحية	Al Mahwit المحويت	2704024	Alhajf HU
	27	وحدة الحصن الصحية	Al Mahwit المحويت	2701007	Alhusn HU
	27	وحدة الخواجر الصحية	Al Mahwit المحويت	2704002	Alkhuajr HU
	27	وحدة الزبيرات الصحية	Al Mahwit المحويت	2701012	Alzubirat HU
	27	وحدة الشعافل الصحية	Al Mahwit المحويت	2704007	Alshafl HU
	27	وحدة الشعافل العليا	Al Mahwit المحويت	2704008	Alshafl Alalia HU
	27	وحدة الشويع الدنفة الصحية	Al Mahwit المحويت	2707008	Alshuia HU
	27	وحدة الطويل الواسطة الصحية	Al Mahwit المحويت	2707012	Altwil Alwasth HU
	27	وحدة العصافرة الصحية	Al Mahwit المحويت	2705012	Alassafrh HU
	27	وحدة العمارية الصحية	Al Mahwit المحويت	2704022	Alamarih HU
	27	وحدة العمارية الصحية	Al Mahwit المحويت	2705003	Alamarih HC
	27	وحدة المصنعة الصحية	Al Mahwit المحويت	2705014	Almssnah HU
	27	وحدة المعازبة الصحية	Al Mahwit المحويت	2705011	Almaazbh HU
	27	وحدة المغربة الصحية	Al Mahwit المحويت	2704011	Almghrabh HU
	27	وحدة الواسط الصحية	Al Mahwit المحويت	2704014	Alwast HU
	27	وحدة أذرع الصحية	Al Mahwit المحويت	2704003	Athra HU
	27	وحدة باحش الصحية	Al Mahwit المحويت	2705006	Bahsh HU
	27	وحدة بدح العليا الصحية	Al Mahwit المحويت	2705008	Bdh Alalia HU
	27	وحدة بنى عمارة الصحية	Al Mahwit المحويت	2704010	Bani Amarh HU
	27	وحدة بني الحمادي الصحية	Al Mahwit المحويت	2707015	Bni Alhmadi HU
	27	وحدة بني زيد الصحية	Al Mahwit المحويت	2707019	Bni Zied HU
	27	وحدة بني سبأ الصحية	Al Mahwit المحويت	2707010	Bni Shiaba HU
	27	وحدة بني شديد الصحية	Al Mahwit المحويت	2707014	Bni Shdeed HU
	27	وحدة بني قراط الصحية	Al Mahwit المحويت	2707004	Bni Qrat HU
	27	وحدة بني محمدالصحية	Al Mahwit المحويت	2707017	Bni Mohammed HU
	27	وحدة بني مكار الصحية	Al Mahwit المحويت	2705004	Bni Mkar HU
	27	وحدة بني مليك الصحية	Al Mahwit المحويت	2705013	Bni Mulik HU
	27	وحدة جبع الملباخ الصحية	Al Mahwit المحويت	2705017	Almlbakh Juba HU
	27	وحدة جبع بنى عوف الصحية	Al Mahwit المحويت	2704017	Juba Bni Awf HU
	27	وحدة جمعة سارع الصحية	Al Mahwit المحويت	2707013	Jumat Sara HU
	27	وحدة جمعية الدواعر الصحية	Al Mahwit المحويت	2708001	Aldwar HU
	27	وحدة حماطة الصحية	Al Mahwit المحويت	2706009	Hmath HU
	27	وحدة دير الشريف الصحية	Al Mahwit المحويت	2707018	Dir Alshreef HU
	27	وحدة ريم الطويل الصحية	Al Mahwit المحويت	2707011	Reem Altwil HU
	27	وحدة شرقي جبع الصحية	Al Mahwit المحويت	2704001	Shrqi Juba HU
	27	وحدة غربى جبع الصحية	Al Mahwit المحويت	2704019	Ghrbi Juba HU
	27	وحدة غيل الشرقي الصحية	Al Mahwit المحويت	2707007	Ghil Alshrqi HU
	27	وحدة قيهمة الصحية	Al Mahwit المحويت	2707021	Qihmh HU
	27	وحدة كوكبان الصحية	Al Mahwit المحويت	2701001	Kukban HU
	27	وحدة نطع الصحية	Al Mahwit المحويت	2701003	Nata HU
	27	وحدة هباط الصحية	Al Mahwit المحويت	2705009	Hbat HU
	27	وحدة همدان الصحية	Al Mahwit المحويت	2705010	Hmdan HU
	27	وحدة هواع الصحية	Al Mahwit المحويت	2707009	Huaa HU
	27	وحدة وادى سميع	Al Mahwit المحويت	2704009	Wadi Sumee HU
	27	وحدة وادي غزوان الصحية	Al Mahwit المحويت	2701002	Wadi Ghzwan HU
	13	الحجر الصحي بالمطار صنعاء	Amanat Al Asimah أمانة العاصمة	1310017	Health Isolation center
	13	المجمع الطبى بنى عاصم	Amanat Al Asimah أمانة العاصمة	1310001	Bani Assm HC
	13	المجمع الطبي بني جرموز	Amanat Al Asimah أمانة العاصمة	1310002	Bani Jrmwz HC
	13	المجمع الطبي بيت الجلال	Amanat Al Asimah أمانة العاصمة	1310005	Bait - Aljlal HC
	13	المركز الصحى الخفجى	Amanat Al Asimah أمانة العاصمة	1305014	Alkhfji HC
	13	المركز الصحى بنى حواث	Amanat Al Asimah أمانة العاصمة	1310015	Bni - Hwath HC
	13	المركز الصحى دار رعاية الايتام	Amanat Al Asimah أمانة العاصمة	1305011	Dar - Raat Alaitam HC
	13	المركز الصحى عمر بن عبد العزيز	Amanat Al Asimah أمانة العاصمة	1310018	Omer bn Abdulaziz HC
	13	المركز الصحي الرئيسي	Amanat Al Asimah أمانة العاصمة	1301001	Alraisi HC
	13	المركز الصحي بيت حنظل	Amanat Al Asimah أمانة العاصمة	1310004	Bait- Handhl HC
	13	المركز الصحي جدر	Amanat Al Asimah أمانة العاصمة	1310019	Jddr HC
	13	المركز الصحي للأمومة والطفولة بالسائلة	Amanat Al Asimah أمانة العاصمة	1301002	Alsaelah , Mother and child HC
	13	المركز الطبي الايراني	Amanat Al Asimah أمانة العاصمة	1308005	Alirani HC
	13	المركز الطبي العراقي	Amanat Al Asimah أمانة العاصمة	1304007	Iraqi HC
	13	المركز الطبي اليمني الأول	Amanat Al Asimah أمانة العاصمة	1305054	0
	13	المركز الوطني اللاورام	Amanat Al Asimah أمانة العاصمة	1307003	Aljomhwri H
	13	المركز الوطني للترصد الوبائي	Amanat Al Asimah أمانة العاصمة	1305055	0
	13	المستشفى التخصصي لجراحة العضام والتجميل	Amanat Al Asimah أمانة العاصمة	1305025	Orthopedic H
	13	المستشفى الإيراني	Amanat Al Asimah أمانة العاصمة	1306004	Iranian H
	13	المستشفى السعودي الألماني	Amanat Al Asimah أمانة العاصمة	1310010	Soudi-Garmani H
	13	المستشفى اليمنى الالمانى	Amanat Al Asimah أمانة العاصمة	1305015	yemeni-Garmani H
	13	المستشفى اليمني الروسي	Amanat Al Asimah أمانة العاصمة	1304011	Yemeni-Russian H
	13	المستشفي الالماني الحديث	Amanat Al Asimah أمانة العاصمة	1305001	Modern Garmani H
	13	المستشفي الاهلي	Amanat Al Asimah أمانة العاصمة	1306005	Alahli H
	13	المستشفي الدولي الحديث	Amanat Al Asimah أمانة العاصمة	1305003	Aldwli Alhadith H
	13	المستشفي اليمني المصري	Amanat Al Asimah أمانة العاصمة	1305056	0
	13	المستوصف الاول للامراض النفسية	Amanat Al Asimah أمانة العاصمة	1308009	Psychiatric HC
	13	المصحة النفسية للسجن المركزي	Amanat Al Asimah أمانة العاصمة	1302017	centeral Jill Hhc
	13	الوحدة الصحية العروق	Amanat Al Asimah أمانة العاصمة	1310006	Alarwq HU
	13	الوحدة الصحية بنى العاصم	Amanat Al Asimah أمانة العاصمة	1310014	Bni - Assm HU
	13	الوحدة الصحية بني جرموز	Amanat Al Asimah أمانة العاصمة	1310007	Bani - Jrmwz HC
	13	الوحدة الصحية لبدة	Amanat Al Asimah أمانة العاصمة	1310020	Lpadah HU
	13	جمعية الهلال الاحمر اليمني	Amanat Al Asimah أمانة العاصمة	1307005	Red Crescent
	13	جمعية رعاية الاسرة	Amanat Al Asimah أمانة العاصمة	1302003	Family care center
	13	مجمع الثورة ( للجنة الدائمة)	Amanat Al Asimah أمانة العاصمة	1309005	Al Thawrah HC
	13	مجمع شعوب (حي السجن)	Amanat Al Asimah أمانة العاصمة	1302002	Shu'aub(Hae Alsjn) HC
	13	مجمع 21 فبرلير	Amanat Al Asimah أمانة العاصمة	1308017	21 February Policlinic
	13	مجمع 26سبتمبر	Amanat Al Asimah أمانة العاصمة	1303005	26 September HC
	13	مجمع 48 الطبي النموذجي	Amanat Al Asimah أمانة العاصمة	1305050	0
	13	مجمع ازال الطبي	Amanat Al Asimah أمانة العاصمة	1303002	Azal HC
	13	مجمع الحسين الطبي	Amanat Al Asimah أمانة العاصمة	1308016	Al Hussein Policlinic
	13	مجمع الدفاع الطبي	Amanat Al Asimah أمانة العاصمة	1308021	Ad Defaa Policlinic
	13	مجمع الزراعة الطبي	Amanat Al Asimah أمانة العاصمة	1308020	Az Zerah Policlinic
	13	مجمع السائلة	Amanat Al Asimah أمانة العاصمة	1302019	As Saalah Policlinic
	13	مجمع الشهيد الحافي	Amanat Al Asimah أمانة العاصمة	1305030	As Shaheed Al Hafi Policlinic
	13	مجمع الشهيد الدرة	Amanat Al Asimah أمانة العاصمة	1308026	Al Sahid Al Dorah Policlinic
	13	مجمع الشهيد سالم قطن	Amanat Al Asimah أمانة العاصمة	1305037	Salem Kattan Policlinic
	13	مجمع الشهيد عبدالقادر علي هلال	Amanat Al Asimah أمانة العاصمة	1310023	0
	13	مجمع الصالح الطبي	Amanat Al Asimah أمانة العاصمة	1305033	As Saalah Policlinic
	13	مجمع الفوارس (سعوان الطبي)	Amanat Al Asimah أمانة العاصمة	1302011	Sawan HC
	13	مجمع الهندوانه الطبي	Amanat Al Asimah أمانة العاصمة	1305032	Al Handwanah Policlinic
	13	مجمع الوحدة الصحي	Amanat Al Asimah أمانة العاصمة	1305028	Al Wahdah Policlinic
	13	مجمع الوحدة الطبي	Amanat Al Asimah أمانة العاصمة	1306002	Alwhdh Policlinic
	13	مجمع الوحدة الطبي	Amanat Al Asimah أمانة العاصمة	1305058	0
	13	مجمع جابر بن حيان	Amanat Al Asimah أمانة العاصمة	1302018	Jabr Bn Hyan policlinic
	13	مجمع عبد العزيز عبد الغني	Amanat Al Asimah أمانة العاصمة	1305031	Abdul Azeez Abdul Ghani Policlinic
	13	مجمع عمر المختار (سواد سعوان)	Amanat Al Asimah أمانة العاصمة	1302001	Umar Al Mokhtar(Swad Sawan0 HC
	13	مجمع غزة الطبي	Amanat Al Asimah أمانة العاصمة	1308019	Gazah Policlinic
	13	مجمع فج عطان	Amanat Al Asimah أمانة العاصمة	1305029	Ottan Policlinic
	13	مجمع كلوديا فايان	Amanat Al Asimah أمانة العاصمة	1306009	Klodia Vaian Policinic
	13	مجمع معين الطبي	Amanat Al Asimah أمانة العاصمة	1308018	Maain Policlinic
	13	مجمع وحدة جوار الطبي	Amanat Al Asimah أمانة العاصمة	1308027	Jowar Policlinic
	13	مركز 22 مايو	Amanat Al Asimah أمانة العاصمة	1306021	22 May HC
	13	مركز 26 سبتمبر	Amanat Al Asimah أمانة العاصمة	1307008	26 September HC
	13	مركز ابن الهيثم	Amanat Al Asimah أمانة العاصمة	1302004	Abn Alhithm HC
	13	مركز ابن سيناء للامومة و الطفولة	Amanat Al Asimah أمانة العاصمة	1308004	Abn sinaa HC
	13	مركز الأمومة والطفولة -الشهيد علي عبد المغني	Amanat Al Asimah أمانة العاصمة	1306003	Mother & Child HC
	13	مركز البياضي الصحي	Amanat Al Asimah أمانة العاصمة	1305035	Al Baiadhi HC
	13	مركز البيروني الطبي	Amanat Al Asimah أمانة العاصمة	1303004	Albirwni HC
	13	مركز التوحيد الصحي	Amanat Al Asimah أمانة العاصمة	1303003	Altwhid HC
	13	مركز الجراف ( بن رشد)	Amanat Al Asimah أمانة العاصمة	1309003	Al Jraf HC
	13	مركز الجعدي الصحي	Amanat Al Asimah أمانة العاصمة	1305036	Al Jaadi HC
	13	مركز الحارث بن عمر	Amanat Al Asimah أمانة العاصمة	1310022	Al Harith Bin Amr
	13	مركز الخير و السلام	Amanat Al Asimah أمانة العاصمة	1308002	Alkher and Alslam HC
	13	مركز الدكتور يحيى الشهاري	Amanat Al Asimah أمانة العاصمة	1308007	Dr. Yhia Alshhari HC
	13	مركز الدكتورة فاطمة جحاف	Amanat Al Asimah أمانة العاصمة	1308003	Dr. Fatima Jhaf HC
	13	مركز الذيباني	Amanat Al Asimah أمانة العاصمة	1305041	Al Dhibani HC
	13	مركز الرازي	Amanat Al Asimah أمانة العاصمة	1302006	Alrazi HC
	13	مركز الرحبي	Amanat Al Asimah أمانة العاصمة	1304009	Al Rahabi HC
	13	مركز الروض الصحي	Amanat Al Asimah أمانة العاصمة	1310003	Alrwdh HC
	13	مركز الزبيري	Amanat Al Asimah أمانة العاصمة	1301003	Alzobiri HC
	13	مركز الزهراوى الطبى	Amanat Al Asimah أمانة العاصمة	1305013	Alzhrawi HC
	13	مركز الشهيد الطبيب	Amanat Al Asimah أمانة العاصمة	1301004	Al Sheed Al Tabeeb HC
	13	مركز الشهيد أحمد القوبري	Amanat Al Asimah أمانة العاصمة	1305039	Alshahed Ahmed Al Gawbari HC
	13	مركز الشهيدة جميلة البحم	Amanat Al Asimah أمانة العاصمة	1305038	Al Shadah Jamilah Al Bahem HC
	13	مركز الصحة النموذجي	Amanat Al Asimah أمانة العاصمة	1308001	Alseha HC
	13	مركز الطبري الطبي	Amanat Al Asimah أمانة العاصمة	1309001	Altabri HC
	13	مركز العصيمي	Amanat Al Asimah أمانة العاصمة	1305040	Al Ossaimi HC
	13	مركز العلفي الطبي	Amanat Al Asimah أمانة العاصمة	1307006	Alulfi HC
	13	مركز المجد الطبي	Amanat Al Asimah أمانة العاصمة	1304004	Almjd HC
	13	مركز الملكة اروى الدائرة	Amanat Al Asimah أمانة العاصمة	1302005	Arwa Queen HC
	13	مركز امراض الكلي و جراحة المسالك البولية	Amanat Al Asimah أمانة العاصمة	1304002	Renal diseases center
	13	مركز أبن خلدون	Amanat Al Asimah أمانة العاصمة	1304008	Ibn Khaldon HC
	13	مركز أمراض وجراحة القلب	Amanat Al Asimah أمانة العاصمة	1304003	Renal diseases center
	13	مركز بستان الخير الطبي	Amanat Al Asimah أمانة العاصمة	1307004	Bustan Alkher HC
	13	مركز بلقيس للامومة و الطفولة	Amanat Al Asimah أمانة العاصمة	1308012	Balgis Center for mother and child
	13	مركز جابر بن حيان	Amanat Al Asimah أمانة العاصمة	1303001	Jabr Bn Hyan HC
	13	مركز دار السلام الطبي	Amanat Al Asimah أمانة العاصمة	1307001	Dar - Alsalam HC
	13	مركز ذى يزن للامومة والطفولة	Amanat Al Asimah أمانة العاصمة	1305012	Thi - Yzan health center for mother and child
	13	مركز علاية	Amanat Al Asimah أمانة العاصمة	1305027	Elaiah HC
	13	مركز علمان	Amanat Al Asimah أمانة العاصمة	1310021	Elman HC
	13	مركز غول المراني	Amanat Al Asimah أمانة العاصمة	1303006	Gawl Al Marrani HC
	13	مركزالميثاق (الفاربي )	Amanat Al Asimah أمانة العاصمة	1309007	Al Mithaq HC
	13	مستشفى الحرمين التخصصي	Amanat Al Asimah أمانة العاصمة	1302008	Alharamin H
	13	مستشفى الحكمة	Amanat Al Asimah أمانة العاصمة	1302015	Alhkmh H
	13	مستشفى الرفاعي التخصصي	Amanat Al Asimah أمانة العاصمة	1305023	Alrfai H
	13	مستشفى العواضي النموذجي	Amanat Al Asimah أمانة العاصمة	1305026	Alawadi H
	13	مستشفى 16 يوليو	Amanat Al Asimah أمانة العاصمة	1305034	16 Uoliu Hopsital
	13	مستشفى 22 مايو	Amanat Al Asimah أمانة العاصمة	1308024	22 May Hospital
	13	مستشفى ازال	Amanat Al Asimah أمانة العاصمة	1308014	Azal H
	13	مستشفى الامانة	Amanat Al Asimah أمانة العاصمة	1308011	Alamanh H
	13	مستشفى الانسي التخصصي للعيون	Amanat Al Asimah أمانة العاصمة	1308008	Alansi H
	13	مستشفى الإرياني التخصصي	Amanat Al Asimah أمانة العاصمة	1306013	Alariani H
	13	مستشفى الأم	Amanat Al Asimah أمانة العاصمة	1304005	Alaum H
	13	مستشفى الأمل للأمراض النفسية (للطب النفسي)	Amanat Al Asimah أمانة العاصمة	1304006	Alamal psycatric H
	13	مستشفى الجزيرة	Amanat Al Asimah أمانة العاصمة	1302012	Aljzirah H
	13	مستشفى الجنيد التخصصي	Amanat Al Asimah أمانة العاصمة	1305019	Aljonid H
	13	مستشفى الجيل الأهلي	Amanat Al Asimah أمانة العاصمة	1310008	Aljeel H
	13	مستشفى الدكتور احمد الخزان	Amanat Al Asimah أمانة العاصمة	1305022	Dr. Ahmed Alkhzan H
	13	مستشفى الدكتور عز الدين الشيباني	Amanat Al Asimah أمانة العاصمة	1305053	0
	13	مستشفى الرافدين التخصصي	Amanat Al Asimah أمانة العاصمة	1308013	Alrafdin H
	13	مستشفى الرأفة	Amanat Al Asimah أمانة العاصمة	1302009	Alrafaa H
	13	مستشفى الرحمة	Amanat Al Asimah أمانة العاصمة	1308010	Alrhmah H
	13	مستشفى الرشاد للأمراض النفسية	Amanat Al Asimah أمانة العاصمة	1306011	Alrshad Psychatric H
	13	مستشفى الزبيدي التخصصي	Amanat Al Asimah أمانة العاصمة	1304010	Alzobidi H
	13	مستشفى السبعين للامومة الطفولة	Amanat Al Asimah أمانة العاصمة	1305010	Alsabeen H
	13	مستشفى السلوم التخصصي	Amanat Al Asimah أمانة العاصمة	1304008	Alslwm H
	13	مستشفى السنينة	Amanat Al Asimah أمانة العاصمة	1308023	Al Soninah Hospital
	13	مستشفى الشرطة العام	Amanat Al Asimah أمانة العاصمة	1305009	Police H
	13	مستشفى الشرطة النموذجي	Amanat Al Asimah أمانة العاصمة	1302014	Police H
	13	مستشفى الصحاب	Amanat Al Asimah أمانة العاصمة	1302010	Alsshap H
	13	مستشفى القدس العسكري, صنعاء‎, اليَمَن	Amanat Al Asimah أمانة العاصمة	1305059	0
	13	مستشفى المجد الاهلي	Amanat Al Asimah أمانة العاصمة	1310011	Almjd H
	13	مستشفى المدينة التخصصي	Amanat Al Asimah أمانة العاصمة	1306015	Almadinah H
	13	مستشفى المرأة والطفل	Amanat Al Asimah أمانة العاصمة	1304009	Mother and child H
	13	مستشفى المغربي التخصصي	Amanat Al Asimah أمانة العاصمة	1306006	Almghrbi H
	13	مستشفى المنار	Amanat Al Asimah أمانة العاصمة	1308006	Almnar H
	13	مستشفى المؤيد	Amanat Al Asimah أمانة العاصمة	1302007	Almoaid H
	13	مستشفى الهلال الابيض	Amanat Al Asimah أمانة العاصمة	1305006	Alhlal Alabidh H
	13	مستشفى إبن سيناء	Amanat Al Asimah أمانة العاصمة	1306014	Abn Sinaa H
	13	مستشفى أبوبكر الرازي	Amanat Al Asimah أمانة العاصمة	1304012	Abubkr Alrazi H
	13	مستشفى بابل التخصصي	Amanat Al Asimah أمانة العاصمة	1305024	Babl H
	13	مستشفى بلقيس التخصصي	Amanat Al Asimah أمانة العاصمة	1305020	Belqis H
	13	مستشفى جامعة العلوم و التكنلوجيا	Amanat Al Asimah أمانة العاصمة	1308015	Scinces and Tecnology H
	13	مستشفى زايد بن سلطان	Amanat Al Asimah أمانة العاصمة	1310012	Zaid bn Sultan H
	13	مستشفى سام الوطني الخاص	Amanat Al Asimah أمانة العاصمة	1306010	Saam H
	13	مستشفى شملان	Amanat Al Asimah أمانة العاصمة	1308025	Shamlan Hospital
	13	مستشفى صوت الحياة التخصصي	Amanat Al Asimah أمانة العاصمة	1306016	Sout Alhiah H
	13	مستشفى طيبة	Amanat Al Asimah أمانة العاصمة	1306017	Tibah H
	13	مستشفى لبنان لجراحة وامرض القلب	Amanat Al Asimah أمانة العاصمة	1305016	Lebnon H
	13	مستشفى مارب	Amanat Al Asimah أمانة العاصمة	1302013	Marib H
	13	مستشفى مصطفى الاهلي	Amanat Al Asimah أمانة العاصمة	1310016	Mostfa H
	13	مستشفي الاسرة التخصصي	Amanat Al Asimah أمانة العاصمة	1305018	Alusrah H
	13	مستشفي الامل التخصصي	Amanat Al Asimah أمانة العاصمة	1309008	Alamal H
	13	مستشفي التضامن الاسلامي	Amanat Al Asimah أمانة العاصمة	1306020	Altdhamun Alaslami H
	13	مستشفي الجمهوري التعليمي	Amanat Al Asimah أمانة العاصمة	1307002	Aljomhwri H
	13	مستشفي الحريبي العام	Amanat Al Asimah أمانة العاصمة	1306019	Alhoribi H
	13	مستشفي الخليل	Amanat Al Asimah أمانة العاصمة	1305004	Alkhaleel H
	13	مستشفي الدكتور عبدالوهاب عجلان	Amanat Al Asimah أمانة العاصمة	1309009	Dr.Abdulwhap Ajlan H
	13	مستشفي الروضة الريفي	Amanat Al Asimah أمانة العاصمة	1310009	Arwdhah H
	13	مستشفي الصفاء العام	Amanat Al Asimah أمانة العاصمة	1305002	Alsafaa H
	13	مستشفي الطاهر التخصصي	Amanat Al Asimah أمانة العاصمة	1305021	Altahr H
	13	مستشفي القاهرة	Amanat Al Asimah أمانة العاصمة	1309006	Alqahrh H
	13	مستشفي القهالي	Amanat Al Asimah أمانة العاصمة	1305052	0
	13	مستشفي الكويت التعليمي	Amanat Al Asimah أمانة العاصمة	1307007	Alkwit educational H
	13	مستشفي المتوكل	Amanat Al Asimah أمانة العاصمة	1306007	Almutwkl H
	13	مستشفي الملك التخصصي	Amanat Al Asimah أمانة العاصمة	1309010	Almalk H
	13	مستشفي النخبه	Amanat Al Asimah أمانة العاصمة	1305051	0
	13	مستشفي حده التخصصي	Amanat Al Asimah أمانة العاصمة	1305017	Haddah H
	13	مستشفي دارالعافية	Amanat Al Asimah أمانة العاصمة	1309002	Dar- alafee H
	13	مستشفي سبأ	Amanat Al Asimah أمانة العاصمة	1309004	Shipaa H
	13	مستشفي نشوان	Amanat Al Asimah أمانة العاصمة	1305005	Nashoan H
	13	مستوصف الاشول	Amanat Al Asimah أمانة العاصمة	1305008	Alashwl policlinic
	13	مستوصف البعدانى	Amanat Al Asimah أمانة العاصمة	1305007	Albadani policlinic
	13	مستوصف الدكتور المصباحي لطب وجراحة العيون	Amanat Al Asimah أمانة العاصمة	1306018	Dr. Almssbahi H
	13	مستوصف السجن المركزي	Amanat Al Asimah أمانة العاصمة	1302016	centeral Jill Hhc
	13	مستوصف الفتح الاهلى	Amanat Al Asimah أمانة العاصمة	1310013	Alfath Clinic
	13	مستوصف إبن الهيثم	Amanat Al Asimah أمانة العاصمة	1306001	Abn Alhithm HC
	13	مستوصف صنعاء التخصصي	Amanat Al Asimah أمانة العاصمة	1306008	Sanaa policlinc
	13	منظمة ماري ستوبس	Amanat Al Asimah أمانة العاصمة	1306012	Mary Stubs HC
	13	هيئة مستشفى الثورة العام	Amanat Al Asimah أمانة العاصمة	1304001	Althwrh H
	13	وحدة الخليل الصحية	Amanat Al Asimah أمانة العاصمة	1308022	Al Khalil HU
	29	ِمركز الشفاء الطبي التخصصي	Amran عمران	2915026	Al Shifaa Clinic
	29	الوحدة الصحية بوادي سفيان	Amran عمران	2901012	Wadi Sfian HU
	29	المركز الصحي بشيب	Amran عمران	2907003	Shaib Health Unit
	29	المركز الصحي السبيع	Amran عمران	2920008	Al Sabeea Health Unit
	29	المركز الصحي الشطبة	Amran عمران	2909004	Al Shatbah Health Unit
	29	المركز الصحي الصراره	Amran عمران	2912003	Al Serarah Health Center
	29	المركز الصحي الصنعانيه	Amran عمران	2920001	Al Sanaaniah Health Center
	29	المركز الصحي العفره	Amran عمران	2904008	Al Afrah Health center
	29	المركز الصحي المطار	Amran عمران	2904016	Al Matar Haelth center
	29	المركز الصحي المعامرة	Amran عمران	2902008	Al Maamerah Health Center
	29	المركز الصحي بني حجاج	Amran عمران	2913001	Bani Hajaj Health Unit
	29	المركز الصحي بني موهب	Amran عمران	2913009	Bain Mawhab Health Center
	29	المركز الصحي بيت زود	Amran عمران	2910006	Bait Zawd Health Center
	29	المركز الصحي بيت هبه	Amran عمران	2917003	Bait Hibah Health Center
	29	المركز الصحي جرمان	Amran عمران	2903003	Jarman Health Unit
	29	المركز الصحي حاشف	Amran عمران	2908010	Hashif HC
	29	المركز الصحي حبابه	Amran عمران	2917002	Hababah Health Center
	29	المركز الصحي خيوان	Amran عمران	2902002	Khaiwan Health Unit
	29	المركز الصحي سحب	Amran عمران	2918002	Sahab Health Center
	29	المركز الصحي شواية	Amran عمران	2909005	Shwaih HealthCenter
	29	المركز الصحي ظين	Amran عمران	2918014	Dhain Health Center
	29	المركز الصحي عدان	Amran عمران	2918006	Adan Health Center
	29	المركز الصحي قيفان	Amran عمران	2907002	Qaifan Health Unit
	29	المركز الصحي كانط	Amran عمران	2910002	Kanet Health Center
	29	المركز الصحي مرهبه	Amran عمران	2909008	Marhabah Health Center
	29	المركز الصحي نجر	Amran عمران	2918013	Najr Health Center
	29	المركزالصحي ذيفان	Amran عمران	2911009	Thaifan Health Center
	29	المستشفى الريفي السودة	Amran عمران	2913002	As Sudah Rural Hospital
	29	المستشفى الريفي العشه	Amran عمران	2903001	Al Ashah Health Center
	29	المستشفى الريفي القفلة	Amran عمران	2904006	Al Qaflah Rural Hospital
	29	المستشفى الريفي حوث	Amran عمران	2902001	Huth Health Center
	29	المستشفى الريفي ذيبين	Amran عمران	2909001	Dhi Bin Rural Hospital
	29	الوحجة الصحية كحل	Amran عمران	2909013	Kahl HU
	29	الوحدة الصحية صوير	Amran عمران	2907004	Suwayr Health Unit
	29	الوحدة الصحية الجبر	Amran عمران	2908011	Al Jabr HU
	29	الوحدة الصحية الجبل	Amran عمران	2916010	Al Jabal Health Unit
	29	الوحدة الصحية الحجيرات العيانه	Amran عمران	2919032	Al Hojairat Al Aianah Health Unit
	29	الوحدة الصحية الحلحل	Amran عمران	2920007	Al Halhal Health Unit
	29	الوحدة الصحية الخيسيين	Amran عمران	2909012	Al Kaisain HU
	29	الوحدة الصحية الدرب	Amran عمران	2920017	Ad Darb Health unit
	29	الوحدة الصحية الدربين	Amran عمران	2911014	Al Darbain HU
	29	الوحدة الصحية الدقراري	Amran عمران	2918015	Ad Dgrari HU
	29	الوحدة الصحية الدمامة	Amran عمران	2903009	Al Damamah Health Unit
	29	الوحدة الصحية الذيبه	Amran عمران	2907006	Al Dhibah Health Unit
	29	الوحدة الصحية الزواقر	Amran عمران	2908008	Al Zawaker HU
	29	الوحدة الصحية السواد	Amran عمران	2903005	Al sawd Health Unit
	29	الوحدة الصحية السواد	Amran عمران	2918012	Al Sawad Health unit
	29	الوحدة الصحية السوادين	Amran عمران	2912021	Al Sawdain Health Unit
	29	الوحدة الصحية الشرزي	Amran عمران	2919034	Al Sharzi Health unit
	29	الوحدة الصحية الصفاء	Amran عمران	2915031	Al Safa Health Unit
	29	الوحدة الصحية الضمري	Amran عمران	2912015	Al Dhamri Health Unit
	29	الوحدة الصحية الظلاعة	Amran عمران	2913008	Al Dhlaah Health unit
	29	الوحدة الصحية العجرم	Amran عمران	2905013	Al Ajram Health Unit
	29	الوحدة الصحية العجيرات والعمري	Amran عمران	2914014	Al ajairah &Al Amri Health Unit
	29	الوحدة الصحية العقار	Amran عمران	2907005	Al Akar Health Unit
	29	الوحدة الصحية الغدير	Amran عمران	2907009	Al gadeer HU
	29	الوحدة الصحية الغولة	Amran عمران	2911008	Al Ghoolah Health Unit
	29	الوحدة الصحية القرو	Amran عمران	2913017	Al Qarw Health unit
	29	الوحدة الصحية القصر	Amran عمران	2919004	Al Qassr Health Unit
	29	الوحدة الصحية الكوله	Amran عمران	2920016	Al Kawlah Health Unit
	29	الوحدة الصحية اللومي	Amran عمران	2912025	Al Lomi Health Unit
	29	الوحدة الصحية المثمار	Amran عمران	2907007	Al Mthmar Health Unit
	29	الوحدة الصحية المخارشة	Amran عمران	2906012	Al Makharsha Health Unit
	29	الوحدة الصحية المضلعة	Amran عمران	2912012	Al Madhlaah Health Unit
	29	الوحدة الصحية المعالي	Amran عمران	2908009	Al Maali HU
	29	الوحدة الصحية المعامره	Amran عمران	2913014	Al Mamarah Health Unit
	29	الوحدة الصحية المنجدة	Amran عمران	2910009	Al Monjed HU
	29	الوحدة الصحية المهرج	Amran عمران	2904017	Al Mahraj Health Unit
	29	الوحدة الصحية الموسم	Amran عمران	2913010	Al Mosam Health unit
	29	الوحدة الصحية الهيجة	Amran عمران	2905002	Al Haijah Health Unit
	29	الوحدة الصحية بالتام	Amran عمران	2916005	Al Tam Health Unit
	29	الوحدة الصحية بالحائط	Amran عمران	2918005	Al Ha'it Health Unit
	29	الوحدة الصحية بالحبلة	Amran عمران	2920012	Al Hablah Health Unit
	29	الوحدة الصحية بالرايس	Amran عمران	2916001	Al Rayis Health Unit
	29	الوحدة الصحية بالرغيل	Amran عمران	2916006	Al Ragheel Health Unit
	29	الوحدة الصحية بالمقابل	Amran عمران	2914010	Al Miqabl Health Unit
	29	الوحدة الصحية بضباعيين	Amran عمران	2912027	Dhabain Health Unit
	29	الوحدة الصحية بن احكم	Amran عمران	2913006	Bin Ahkam Health Unit
	29	الوحدة الصحية بن الزبير	Amran عمران	2918004	Bin Al Zubair Health Unit
	29	الوحدة الصحية بنى طلق "قلد"	Amran عمران	2914003	Bani Taleq "Qald" Health Unit
	29	الوحدة الصحية بنى علاء	Amran عمران	2912017	Bani Alaa Health Unit
	29	الوحدة الصحية بنى مالك	Amran عمران	2920003	Bani Malik Health Unit
	29	الوحدة الصحية بني الحراسي	Amran عمران	2917015	Bani Al Harasi Health Unit
	29	الوحدة الصحية بني السلفي	Amran عمران	2917014	Bani Al Salfi Health Unit
	29	الوحدة الصحية بني جيش	Amran عمران	2913018	Bain Jaish Health Unit
	29	الوحدة الصحية بني حسن	Amran عمران	2913011	Bain Hasn Health Unit
	29	الوحدة الصحية بني حيدان	Amran عمران	2920015	Bani Haidan Health Unit
	29	الوحدة الصحية بني رشيد	Amran عمران	2920011	Bani Rashid Health Unit
	29	الوحدة الصحية بني سعيد	Amran عمران	2905014	Bani Saeed HU
	29	الوحدة الصحية بني طاهر	Amran عمران	2914013	Bani Taher Health Unit
	29	الوحدة الصحية بني عوف	Amran عمران	2906013	Bani Awf Health Unit
	29	الوحدة الصحية بني قطيل	Amran عمران	2912014	Bani Qateel Health Unit
	29	الوحدة الصحية بني مجلي	Amran عمران	2920009	Bani Mojali Health Unit
	29	الوحدة الصحية بني مقادش	Amran عمران	2908012	Bani Makadish HU
	29	الوحدة الصحية بني هراوة	Amran عمران	2905012	Bani Hirawah Health unit
	29	الوحدة الصحية بوادي عيال علي	Amran عمران	2916002	Wadi Iyal Ali Health Unit
	29	الوحدة الصحية بياضه	Amran عمران	2907001	Bayadhah Health Unit
	29	الوحدة الصحية بيت الحومري معازيب بني عبد	Amran عمران	2918011	Al Hawmari Health Unit
	29	الوحدة الصحية بيت السلطان	Amran عمران	2915027	Bait Al Sultan Health unit
	29	الوحدة الصحية بيت العنز	Amran عمران	2919041	Bait Al Anz HU
	29	الوحدة الصحية بيت القحوم	Amran عمران	2911021	Baut Al Qohom HU
	29	الوحدة الصحية بيت الكومي	Amran عمران	2916009	Bait Al Kawmani Health Unit
	29	الوحدة الصحية بيت المنتصر	Amran عمران	2911010	Bait Al Montaser Health Unit
	29	الوحدة الصحية بيت المؤيد	Amran عمران	2914015	Bait Al Moaid HU
	29	الوحدة الصحية بيت أبو أحمد	Amran عمران	2913012	Bait Abo Ahmed Health unit
	29	الوحدة الصحية بيت بادي	Amran عمران	2912018	Bait Badi Health Unit
	29	الوحدة الصحية بيت حازب	Amran عمران	2914002	Bait Hazeb Health Unit
	29	الوحدة الصحية بيت شبيل	Amran عمران	2912023	Bait Shobail Health unit
	29	الوحدة الصحية بيت علمان	Amran عمران	2917011	Bait Alman Health Unit
	29	الوحدة الصحية بيت قحمان	Amran عمران	2913013	Bait Kahman Health unit
	29	الوحدة الصحية بيت مجمل	Amran عمران	2919042	Bait Mjamel HU
	29	الوحدة الصحية بيت وهفان	Amran عمران	2912022	Bait wafan Health unit
	29	الوحدة الصحية بير عايض	Amran عمران	2912026	Bir Aidhd Health Unit
	29	الوحدة الصحية جبل سيد	Amran عمران	2913016	Jabl Sid Health Unit
	29	الوحدة الصحية جمران	Amran عمران	2920002	Bani Ghatheemah Health Unit
	29	الوحدة الصحية جوب	Amran عمران	2912006	Joob Health Unit
	29	الوحدة الصحية دعان	Amran عمران	2912024	Daan Health unit
	29	الوحدة الصحية دماج	Amran عمران	2920013	Damaj Health Unit
	29	الوحدة الصحية ذرحان	Amran عمران	2912028	Dharhan HU
	29	الوحدة الصحية ذو القطيش	Amran عمران	2902009	Dhi Al Qodhiash Health Uni
	29	الوحدة الصحية ذو بو سعيد	Amran عمران	2903010	Dho Bo Said Health Unit
	29	الوحدة الصحية ذو فليته( غير موجودة على ارض الواقع وتم ضمها على وحدة قطبين)	Amran عمران	2904011	Dhi Felitah Health Unit
	29	الوحدة الصحية ذو مطيع	Amran عمران	2902010	Dhi Modee Health Uni
	29	الوحدة الصحية رحابه	Amran عمران	2920006	Rahabah Health Unit
	29	الوحدة الصحية رحبه	Amran عمران	2914011	Rahabah Health Unit
	29	الوحدة الصحية ركن الغرزة	Amran عمران	2914012	Rok Al Garzah Health Unit
	29	الوحدة الصحية زغبه	Amran عمران	2913005	Zaghbah Health Unit
	29	الوحدة الصحية سخين	Amran عمران	2919033	Sakain Health Unit
	29	الوحدة الصحية سوق الخميس	Amran عمران	2903007	Swoq Al Khamis Health Unit
	29	الوحدة الصحية شرج	Amran عمران	2907008	Sharj HU
	29	الوحدة الصحية صربات	Amran عمران	2911020	Sarabat HU
	29	الوحدة الصحية ضبر الرواعي	Amran عمران	2910010	Dhobr Al Rawaee HU
	29	الوحدة الصحية ضحيان	Amran عمران	2910012	Dhian HU
	29	الوحدة الصحية عرقة القديمي	Amran عمران	2910011	Arkat Al Qodaimi HU
	29	الوحدة الصحية عواماء	Amran عمران	2903006	Awama Health Unit
	29	الوحدة الصحية غولة ذيفان	Amran عمران	2911013	Qawlat Dhafan HU
	29	الوحدة الصحية قارن	Amran عمران	2912013	Qaren Health Unit
	29	الوحدة الصحية قرهد	Amran عمران	2903008	Qarhad Health Unit
	29	الوحدة الصحية قصابه	Amran عمران	2906016	Qosabah Health Unit
	29	الوحدة الصحية كدنه	Amran عمران	2904012	Kadnah Health unit
	29	الوحدة الصحية لسان	Amran عمران	2913015	Lisan Health Unit
	29	الوحدة الصحية مجزر	Amran عمران	2909011	Mjzar HU
	29	الوحدة الصحية مخبش	Amran عمران	2919039	Makbash Hu
	29	الوحدة الصحية مرقص	Amran عمران	2913003	Marqas Health Unit
	29	الوحدة الصحية مسلت	Amran عمران	2920014	Maslat Health Unit
	29	الوحدة الصحية معمرة	Amran عمران	2906014	Mamarah Health Unit
	29	الوحدة الصحية مفرقة دمنه شعاب	Amran عمران	2910013	Mafrakat Dmnat Shab HU
	29	الوحدة الصحية ناعط	Amran عمران	2910014	Naad HU
	29	الوحدة الصحية هداد	Amran عمران	2903011	Hadad Health Unit
	29	الوحدة الصحية وادي خمر	Amran عمران	2919040	Wadi Khamer HU
	29	الوحدة الصحية وادي عقار	Amran عمران	2912016	Wadi Aqar Health Unit
	29	الوحدة الصحية واسط	Amran عمران	2901004	Wasit Health Unit
	29	الوحدة الصحية يدم	Amran عمران	2916011	Yadm Health Unit
	29	الوحدة الصيحة الكوربات	Amran عمران	2918016	Al Korbat HU
	29	الوحدة الصيحة ببيت الضلعي	Amran عمران	2918017	Bait Ad Dolaai HU
	29	الوحده الصحي جبل غوأص	Amran عمران	2908004	Jabal Ghawas Health Unit
	29	الوحده الصحيه ابن حاجب	Amran عمران	2910004	Ibn Hajib Health Unit
	29	الوحده الصحيه الأبرق	Amran عمران	2912002	Al Abraq Health Unit
	29	الوحده الصحيه البصلان	Amran عمران	2919013	Al Basalan Health Unit
	29	الوحده الصحيه الجدد	Amran عمران	2914009	Al Juded Health Unit
	29	الوحده الصحيه الجراف الأسفل	Amran عمران	2919008	Al Jeraf Al Asfl Health Unit
	29	الوحده الصحيه الجفجف	Amran عمران	2909010	Al Jafjaf Health Unit
	29	الوحده الصحيه الحجيرات	Amran عمران	2919029	Al Hejairat Health Unit
	29	الوحده الصحيه الحلحله	Amran عمران	2912008	Al Halhalah Health Unit
	29	الوحده الصحيه الحيره	Amran عمران	2901006	Al Heerah Health Unit
	29	الوحده الصحيه الخدره	Amran عمران	2912010	Al Khadrah Health Unit
	29	الوحده الصحيه الخشبه	Amran عمران	2908003	Al Khashbah Health Unit
	29	الوحده الصحيه السباعين	Amran عمران	2913004	Al Subaeen Health Unit
	29	الوحده الصحيه السنتين	Amran عمران	2919009	Al Sanatain Health Unit
	29	الوحده الصحيه الضيعه	Amran عمران	2919024	Al Dhai'ah Health Unit
	29	الوحده الصحيه الطلاحيه بني عيد	Amran عمران	2908007	Al Talahiah Bani Eid Health Unit
	29	الوحده الصحيه العذرات	Amran عمران	2919010	Al Athrat Health Unit
	29	الوحده الصحيه العقيلي	Amran عمران	2919012	Al Aqeeli Health Unit
	29	الوحده الصحيه العيانه	Amran عمران	2919028	Al Ayanah Health Unit
	29	الوحده الصحيه الغاله السواد	Amran عمران	2901010	Al Ghalah Al Sawad Health Unit
	29	الوحده الصحيه الغيل	Amran عمران	2919027	Al Ghail Health Unit
	29	الوحده الصحيه الفصيره	Amran عمران	2919019	Al Faseerah Health Unit
	29	الوحده الصحيه الفيوش( بيت المحيرس )	Amran عمران	2919026	Al Faioosh Health Unit (Bait Al Mehaires)
	29	الوحده الصحيه القصبه	Amran عمران	2919017	Al Qasaba Health Unit
	29	الوحده الصحيه القليعات	Amran عمران	2910007	Al Qelaiat Health Unit
	29	الوحده الصحيه الماخذ	Amran عمران	2912011	Al Makhath Health Unit
	29	الوحده الصحيه المدير	Amran عمران	2901005	Al Mudeer Health Unit
	29	الوحده الصحيه المسحاط	Amran عمران	2901001	Al Mes'hat Health Unit
	29	الوحده الصحيه المسيجد	Amran عمران	2919023	Al Mesaijed Health Unit
	29	الوحده الصحيه المعلا	Amran عمران	2903002	Al Maala Health Unit
	29	الوحده الصحيه الموفر	Amran عمران	2919006	Al Mawfer Health Unit
	29	الوحده الصحيه النايف	Amran عمران	2919022	Al Nayef Health Unit
	29	الوحده الصحيه بالقمه	Amran عمران	2917006	Al Qimmah Health Unit
	29	الوحده الصحيه بلسن	Amran عمران	2909002	Belsin Health Unit
	29	الوحده الصحيه بني سالم	Amran عمران	2916008	Bani Salem Health Unit
	29	الوحده الصحيه بني عبد	Amran عمران	2918007	Bani Abd Health Unit
	29	الوحده الصحيه بني موهب	Amran عمران	2913007	Bani Mawhib Health Unit
	29	الوحده الصحيه بيت الغاوي	Amran عمران	2919007	Bait Al Ghawi Health Unit
	29	الوحده الصحيه بيت أبو حلفان	Amran عمران	2919018	Bait Abu Halfan Health Unit
	29	الوحده الصحيه بيت أبو هدسه	Amran عمران	2919030	Bait Abu Hadsah Health Unit
	29	الوحده الصحيه بيت ذائب	Amran عمران	2912007	Bait Tha'ib Health Unit
	29	الوحده الصحيه بيت رطاس	Amran عمران	2912009	Bait Retas Health Unit
	29	الوحده الصحيه ساك	Amran عمران	2910008	Sak Health Unit
	29	الوحده الصحيه سكن	Amran عمران	2911006	Sakan Health Unit
	29	الوحده الصحيه شاطب	Amran عمران	2909006	Hejrat Shatib Health Unit
	29	الوحده الصحيه شاقح	Amran عمران	2901003	Shaqeh Health Unit
	29	الوحده الصحيه عرام	Amran عمران	2909007	Aaram Health Unit
	29	الوحده الصحيه عسافه	Amran عمران	2919014	Asafa Health Unit
	29	الوحده الصحيه عصمان	Amran عمران	2919015	Asman Health Unit
	29	الوحده الصحيه عمد	Amran عمران	2918001	Amd Health Unit
	29	الوحده الصحيه عنقان	Amran عمران	2901007	Anqan Health Unit
	29	الوحده الصحيه عيال قاسم	Amran عمران	2909003	Iyal Qassem Health Unit
	29	الوحده الصحيه قاع الشمس	Amran عمران	2909009	Qaa Al Shams Health Unit
	29	الوحده الصحيه قراع	Amran عمران	2919016	Qeraa Health Unit
	29	الوحده الصحيه مجمع حجور	Amran عمران	2908006	Mujamaa Hajoor Health Unit
	29	الوحده الصحيه محمد	Amran عمران	2908005	Al Mesali Hajoor Health Unit
	29	الوحده الصحيه يشيع	Amran عمران	2919011	Yashea Health Unit
	29	الوحده العمشيه درب زيد	Amran عمران	2901002	Al Amshia Darb Zaid Health Unit
	29	الوحده بيت العبدي	Amran عمران	2914004	Bait Al Abdi Health Unit
	29	عيادة الشفاء ( مستوصف نجم الدين )	Amran عمران	2905011	Najm Al Adin Clinic
	29	مركز حمده الصحي	Amran عمران	2911004	Hamdah Health Center
	29	مركز ابن حيان الطبي	Amran عمران	2919036	Bin Haian Clinic
	29	مركز الأم والطفل	Amran عمران	2911017	Mother and Child Center
	29	مركز الأم والطفل	Amran عمران	2915025	Mother and Child Center
	29	مركز الجنات	Amran عمران	2915008	Al Jannat Health Unit
	29	مركز الحارثي الطبي	Amran عمران	2912019	Al Harithi Health Center
	29	مركز الرأفه الطبي	Amran عمران	2911018	Al Rafaah Clinic
	29	مركز السلام الطبي	Amran عمران	2902012	Al Salam Health Center
	29	مركز السلام الطبي التخصصي	Amran عمران	2915029	Al Salam clinic
	29	مركز السلامة الطبي	Amran عمران	2911011	Al Salam Clinic
	29	مركز الشاهل	Amran عمران	2915011	Al Shahil Health Unit
	29	مركز الصحي الحيزي	Amran عمران	2919005	Al Haizi Health Center
	29	مركز الصحي قاعه	Amran عمران	2903004	Qa'ah Health Center
	29	مركز الضبر الصحي	Amran عمران	2915028	AdDobr HC
	29	مركز العلفي الطبي	Amran عمران	2915030	Al Ulfi Health Center
	29	مركز الغول الصحي	Amran عمران	2905008	Al Ghool Health Center
	29	مركز القصاري الطبي	Amran عمران	2912020	Al Qusari Health Center
	29	مركز المشهد الطبي	Amran عمران	2904009	Al Mashhad Health center
	29	مركز أبن حيان الطبي	Amran عمران	2917016	Bin Haian Clinic
	29	مركز بيت النقيب	Amran عمران	2915004	Bait Al Naqeeb Health Center
	29	مركز حوث الطبي	Amran عمران	2902011	Huth Health Center
	29	مركز دار العافيه الطبي	Amran عمران	2919038	Dar Al Afiah Clinic
	29	مركز ذيفان الطبي	Amran عمران	2911015	Dhaifan HC
	29	مركز سي بلاس الطبي	Amran عمران	2917012	C Plus Clinic
	29	مركز صحة الاسره	Amran عمران	2915018	Al Osrah Health Center
	29	مركز صحي القابعي	Amran عمران	2905005	Al Qabeei Health Center
	29	مركز صحي الهجر	Amran عمران	2905001	Al Hajr Health Center
	29	مركز صحي ضيان	Amran عمران	2918009	Dhaiaan Health Center
	29	مركز وادعه الصحي	Amran عمران	2920004	Wadaah Health Center
	29	مركزالهلال الأحمر	Amran عمران	2915019	Red Cresent Health Center
	29	مستشفى 22 مايو	Amran عمران	2915024	Al Wehda General Hospital
	29	مستشفى الرئيس بخمر	Amran عمران	2919031	Al Rais Hospital
	29	مستشفى الزهره الطبي	Amran عمران	2915021	Al Zahrah Medical Hospital
	29	مستشفى السود	Amran عمران	2914001	As Sawd Health Center
	29	مستشفى السودة	Amran عمران	2913021	As Sudah Hospital
	29	مستشفى المأخذي العام	Amran عمران	2915017	Al Makhathi General Hospital
	29	مستشفى المدان الريفي	Amran عمران	2906006	Al Madan Health Center
	29	مستشفى اليمن الطبي	Amran عمران	2911019	Al Yemen Hospital
	29	مستشفى ثلاء الريفي	Amran عمران	2917001	Thula Health Center
	29	مستشفى حبور الريفي	Amran عمران	2908002	Habur Health Center
	29	مستشفى حرف سفيان	Amran عمران	2901009	Harf Sufyan H
	29	مستشفى خارف الريفي	Amran عمران	2910003	Kharif Rural Hospital
	29	مستشفى ريدة	Amran عمران	2911001	Raydah Health Center
	29	مستشفى شهارة	Amran عمران	2905010	Shaharah Health Center
	29	مستشفى عمران العام	Amran عمران	2915022	Amran General Hospital
	29	مستشفى مسور الريفى	Amran عمران	2916003	Maswar Rural Hospital
	29	مستشفي السلام خمر	Amran عمران	2919001	Al Salam Khamir Hospital
	29	مستوصف ابن الهيثم الطبي	Amran عمران	2911007	Ibn Al Haitham Medical Clinic
	29	مستوصف ابن الهيثم الطبي	Amran عمران	2919035	Bin Al Haitham Clinic
	29	مستوصف الاعضب	Amran عمران	2904013	Al Aadhab Clinic
	29	مستوصف الأمل	Amran عمران	2904007	Al Amal Clinic
	29	مستوصف الحامد النموذجي	Amran عمران	2915015	Al Hamed Model Clinic
	29	مستوصف الحكمه الطبي التخصصي	Amran عمران	2911002	Al Hekmah Clinic
	29	مستوصف الحياه الأهلي	Amran عمران	2915020	Al Hayah Private Clinic
	29	مستوصف الرجوي الاهلي	Amran عمران	2912005	Al Rajwi Private Clinic
	29	مستوصف الرحمه الاهلي	Amran عمران	2915014	Al Rahmah Private Clinic
	29	مستوصف الرحمه الطبي	Amran عمران	2919037	Al Rahmah Clinic
	29	مستوصف الريان الأهلي	Amran عمران	2915023	Al Rayan Private Clinic
	29	مستوصف الشفاء	Amran عمران	2906017	Al Shifaa Clinic
	29	مستوصف الشفاء	Amran عمران	2919002	Al Shefa Clinic
	29	مستوصف الصريمي النموذجي	Amran عمران	2912001	Al Suraimi Model Clinic
	29	مستوصف الصفاء الأهلي بالصرم	Amran عمران	2917010	Al Safa Private Clinic
	29	مستوصف القمطي	Amran عمران	2919021	Al Qamti Clinic
	29	مستوصف المأخذي الاهلي	Amran عمران	2915016	Al Makhathi Private Clinic
	29	مستوصف المظفر	Amran عمران	2901011	Al Medhafar Clinic
	29	مستوصف المكرمي	Amran عمران	2906003	Al Makrami Clinic
	29	مستوصف أبن سيناء	Amran عمران	2904014	Bin Sinaa Clinic
	29	مستوصف بزدان	Amran عمران	2902007	Bazdan Clinic
	29	مستوصف حبابه الأهلى	Amran عمران	2917009	Hababah Private Clinic
	29	مستوصف خيار الأهلي	Amran عمران	2920010	Khiar Al Ahli Clinic
	29	مستوصف خيار الأهلي	Amran عمران	2920010	Khiar Al Ahli Clinic
	29	مستوصف ذيفان الاهلي	Amran عمران	2911016	Dhaifan clinic
	29	مستوصف رشيد	Amran عمران	2904003	Al Rasheed Clinic
	29	مستوصف سلامتك التخصصي	Amran عمران	2911012	Salamtak Clinic
	29	مستوصف عمران الأهلي	Amran عمران	2915013	Amran Private Clinic
	29	مستوصف عياش	Amran عمران	2911003	Ayesh Clinic
	29	مستوصف غشم	Amran عمران	2919020	Ghashm Clinic
	29	وحدة الأغبري الصحية	Amran عمران	2906018	Alagbri HU
	29	وحدة البكرين	Amran عمران	2906015	Al Bakrin Health Unit
	29	وحدة الجالدي	Amran عمران	2910005	Al Jaledi Health Unit
	29	وحدة الجبوبه	Amran عمران	2915012	Al Jaboobah Health Unit
	29	وحدة الحجز	Amran عمران	2915009	Al Hajz Health Unit
	29	وحدة الحياة الجراف الأعلى	Amran عمران	2919003	Al Hayah Health Unit
	29	وحدة الخزوع	Amran عمران	2914006	Al Khazoo Health Unit
	29	وحدة الخمري	Amran عمران	2902005	Al Khamri Health Unit
	29	وحدة الزافن الصحية	Amran عمران	2917019	Az Zafn HU
	29	وحدة السكيبات	Amran عمران	2904002	Al Sakeebat Health Unit
	29	وحدة الشعاب الصحية	Amran عمران	2903015	As Shaab HU
	29	وحدة الشيم	Amran عمران	2917007	Al Sheem Health Unit
	29	وحدة الصايه	Amran عمران	2906001	Al Sayah Health Unit
	29	وحدة الصرم الصحية	Amran عمران	2917018	As Serm HU
	29	وحدة العسم	Amran عمران	2915002	Al Aasm Health Unit
	29	وحدة العمريين	Amran عمران	2914007	Al Omriain Health Unit
	29	وحدة العنسق( لايوجد مبنى)	Amran عمران	2906007	Al Ansaq Health Unit
	29	وحدة الفراع الصحية	Amran عمران	2904019	Al Faraa HU
	29	وحدة الفشاير الصحية	Amran عمران	2904020	Al fshair HU
	29	وحدة القريه	Amran عمران	2915005	Al Qaryah Health Unit
	29	وحدة المحبك ( لاتوجد على الأرض)	Amran عمران	2906010	Al Mahbak Health Unit
	29	وحدة المدان	Amran عمران	2906011	Al Madan Health Unit
	29	وحدة المربوع الصحية	Amran عمران	2913020	Al Marboaa HU
	29	وحدة المشاعرة الصحية	Amran عمران	2913019	Al mashaarah HU
	29	وحدة المصام	Amran عمران	2914005	Al Mesam Health Unit
	29	وحدة المعرش (غير موجودة على ارض الواقع )	Amran عمران	2904004	Al Maaresh Health Unit
	29	وحدة بنى أسعد	Amran عمران	2916004	Bani Asaad Health Unit
	29	وحدة بنى جيش الآسفل	Amran عمران	2914008	Bani Jaish Al Asfl Health Unit
	29	وحدة بني العباس	Amran عمران	2917005	Bani Abbas Health Unit
	29	وحدة بني عامر	Amran عمران	2906005	Bani Ammer Health Unit
	29	وحدة بني قبيظه	Amran عمران	2920005	Bani Qabeedhah Health Unit
	29	وحدة بني مهدي	Amran عمران	2916007	Bani Mahdi Health Unit
	29	وحدة بيت الابذر	Amran عمران	2917013	Al Abdhar Health Unit
	29	وحدة بيت الثلايا	Amran عمران	2906008	Bait Al Thulaia Health Unit
	29	وحدة بيت الحذر	Amran عمران	2910001	Bait Al Hathar Health Unit
	29	وحدة بيت الربوعي	Amran عمران	2917008	Bait Al Rabooi Health Unit
	29	وحدة بيت الفقيه	Amran عمران	2915010	Bait Al Faqeeh Health Unit
	29	وحدة بيت المكس	Amran عمران	2912004	Bait Al Mex Health Unit
	29	وحدة بيت حجاب	Amran عمران	2906004	Bait Hejab Health Unit
	29	وحدة بيت شائع	Amran عمران	2906009	Bait Sha'ia Health Unit
	29	وحدة جبر الصحية	Amran عمران	2904018	Jabr HU
	29	وحدة حاشف الصحية	Amran عمران	2903013	Hashif HU
	29	وحدة حضران الصحيه	Amran عمران	2917017	Hadran Health Unit
	29	وحدة حلملم	Amran عمران	2915006	Halamlam Health Unit
	29	وحدة خراب الشامي	Amran عمران	2905007	Kharab Al Shami Health Unit
	29	وحدة خراش	Amran عمران	2902006	Kherash Health Unit
	29	وحدة ذرى	Amran عمران	2905006	Thari Health Unit
	29	وحدة ذو عناش	Amran عمران	2902003	Tho Anash Health Unit
	29	وحدة ذو مغربه	Amran عمران	2904010	Dhi Magrabah Health unit
	29	وحدة ذو هديان الصحية	Amran عمران	2903014	Dho Hdian HU
	29	وحدة ريشان الصحية	Amran عمران	2903012	Raishan HU
	29	وحدة سوق الأحد	Amran عمران	2904005	Souq Al Ahad Health Unit
	29	وحدة صحية البرار	Amran عمران	2911005	Al Berar Health Unit
	29	وحدة صحية بني قادم	Amran عمران	2918003	Bani Qadem Health Unit
	29	وحدة صحيه القصبه	Amran عمران	2905004	Al Qasabah Health Unit
	29	وحدة صحيه المجد باالميقاع	Amran عمران	2919025	Al Majd Health Unit
	29	وحدة ضلاع الأشمور	Amran عمران	2915003	Dhelaa Al Ashmoor Health Unit
	29	وحدة غولة حضران	Amran عمران	2917004	Ghoolat Hadhran Health Unit
	29	وحدة فريح	Amran عمران	2904015	Friah Health Unit
	29	وحدة قصر الجنات	Amran عمران	2915007	Qassr Al Jannat Health Unit
	29	وحدة قطبين	Amran عمران	2904001	Qutbain Health Unit
	29	وحدة قهال الصحية	Amran عمران	2918010	Qahal Health Unit
	29	وحدة محم الصيد الصحية	Amran عمران	2910015	Mahm As Said HU
	29	وحدة معازيب بني عبد	Amran عمران	2918008	Maazeeb Bani Abd Health Unit
	29	وحدة مفخاذ	Amran عمران	2906002	Mefkhath Health Unit
	29	وحده صحيه الجوه	Amran عمران	2905009	Al Jewah Health Unit
	29	وحده صحيه الحمه	Amran عمران	2905003	Al Hemmah Health Unit
	29	وحده صحيه حيثه	Amran عمران	2908001	Haithah Health Unit
	29	وحده صحيه ذو عيد	Amran عمران	2902004	Tho Eid Health Unit
	29	وحده صحيه مقرن	Amran عمران	2901008	Muqrin Health Unit
	29	وحده يند	Amran عمران	2915001	Yand Health Unit
	20	مركز الأمحال	Dhamar ذمار	2007018	Alamhal HC
	20	وحدة حزيم الصحية	Dhamar ذمار	2011013	Hazim HU
	20	وحدة وينان الصحية	Dhamar ذمار	2011012	Waynan HU
	20	المركز الصحى ثيلة	Dhamar ذمار	2004018	Thila HC
	20	المركز الصحى بظبة	Dhamar ذمار	2004015	Dheba HC
	20	المركز الصحى بنى مطر /الشرم السافل	Dhamar ذمار	2005021	Bani Matar HC / Alsharam Alsafl
	20	المركز الصحي بالثلوث	Dhamar ذمار	2007008	Althalouth HC
	20	المركز الصحي بالجرف	Dhamar ذمار	2009005	Aljarf HC
	20	المركز الصحي بالسنام	Dhamar ذمار	2002009	Alsanam HC
	20	المركز الصحي بالعابسية	Dhamar ذمار	2001022	Alabsya HC
	20	المركز الصحي بالميثال	Dhamar ذمار	2001017	Almaithal HC
	20	المركز الصحي بالهروج	Dhamar ذمار	2009010	Alharouj HC
	20	المركز الصحي بحورور	Dhamar ذمار	2009004	Horwar HC
	20	المركز الصحي برصابة	Dhamar ذمار	2002003	Rusaba HC
	20	المركز الصحي بصنعة	Dhamar ذمار	2002008	Sna'a HC
	20	المركز الصحي بمدينة معبر	Dhamar ذمار	2002002	Ma'abar HC
	20	المركز الصحي بنى بداء	Dhamar ذمار	2001005	Bani Beda HC
[truncated: 3,104 more rows]

## Sheet: HF_Data
Gov_ID	Governorates		Repeated_Governorates	Districts	Old_Pcode		Old_Pcode_For_Subdist	Repeated_Districts2	Repeated_Districts	Subdist	SubdistCode			Status	Sex	Admission	Acute	Vomiting		Dhydration	TreatmentReceived	RapidDiagnosisTest_RDT	StoolSentForCulture	Vibrio_Laboratory_Culture_Result	Outcome
11	Ibb إب		Abyan أبين	Ahwar احوار	1209		1209	#NAME?	Ahwar احوار	Ahourاحور	120921			1- New Case حالة جديدة	Male	Yes نــعـم	Yes نــعـم	Yes نــعـم		Mild Dehydration	1- ORS محلول ارواء	Not Done	Yes نــعـم	Positive	Discharged
12	Abyan أبين		Abyan أبين	Al Mahfad المحفد	1201		1201	#NAME?	Al Mahfad المحفد	Al-Mahfadالمحفد	120121			2- Follow Up متـابعـة	Female	No لا	No لا	No لا		Moderate Dehydration	2- IV Fluids + ORS سوائل وريدية + محلول ارواء	Positive	No لا	Negative	Referred
13	Amanat Al Asimah أمانة العاصمة		Abyan أبين	Al Wade'a الوضيع	1208		1208	#NAME?	Al Wade'a الوضيع	Al-Wadheeالوضيع	120821									Severe Dehydration	3- IV Fluids + ORS+Antibiotic: سوائل وريدية + محلول ارواء + مضاد حيوي	Negative			Dead
14	Al Bayda البيضاء		Abyan أبين	Jayshan جيشان	1203		1203	#NAME?	Jayshan جيشان	Jyshanجيشان	120321									No Dehydration	4- ORS + Antibiotic: محلول ارواء + مضاد حيوي
15	Taizz تعز		Abyan أبين	Khanfir خنفر	1211		1211	#NAME?	Khanfir خنفر	Juarجعار	121121
16	Al Jawf الجوف		Abyan أبين	Lawdar لودر	1204		1206	#NAME?	Rasad رصد	Al-Qarah (Continent)القاره	120621
17	Hajjah حجة		Abyan أبين	Mudiyah موديه	1202		1210	#NAME?	Zingibar زنجبار	Zenjubarزنجبار	121021
18	Al Hudaydah الحديدة		Abyan أبين	Rasad رصد	1206		1205	#NAME?	Sibah سباح	Sabahسباح	120521
19	Hadramaut حضرموت		Abyan أبين	Sarar سرار	1207		1207	#NAME?	Sarar سرار	Sararسرار	120721
19	Socotra سقطرى		Abyan أبين	Sibah سباح	1205		1204	#NAME?	Lawdar لودر	Zarahزاره	120421
20	Dhamar ذمار		Abyan أبين	Zingibar زنجبار	1210		1202	#NAME?	Mudiyah موديه	Mawdiahموديه	120221
21	Shabwah شبوة		Aden عدن	Al Buraiqeh البريقه	2404		2404	#NAME?	Al Buraiqeh البريقه	Al-Boreiqahالبريقه	240421
22	Sa'ada صعدة		Aden عدن	Al Mansura المنصورة	2403		2402	#NAME?	Ash Shaikh Outhman الشيخ عثمان	Al-Shaikh Othmanالشيخ عثمان	240221
23	Sana'a صنعاء		Aden عدن	Al Mualla المعلا	2406		2406	#NAME?	Al Mualla المعلا	Al-Mualaالمعلا	240621
24	Aden عدن		Aden عدن	Ash Shaikh Outhman الشيخ عثمان	2402		2403	#NAME?	Al Mansura المنصورة	Al-Mansurahالمنصوره	240321
25	Lahj لحج		Aden عدن	Attawahi التواهي	2405		2408	#NAME?	Khur Maksar خور مكسر	Khor Maksarخور مكسر	240821
26	Marib مأرب		Aden عدن	Craiter كريتر	2407		2407	#NAME?	Craiter كريتر	Seirahصيره	240721
27	Al Mahwit المحويت		Aden عدن	Dar Sad دار سعد	2401		2401	#NAME?	Dar Sad دار سعد	Dar Sadدار سعد	240121
28	Al Maharah المهرة		Aden عدن	Khur Maksar خور مكسر	2408		2405	#NAME?	Attawahi التواهي	Attawahiالتواهي	240521
29	Amran عمران		Al Bayda البيضاء	Al A'rsh العرش	1416		1410	#NAME?	Al Bayda البيضاء	Al-Labaniال اللبني	141023
30	Al Dhale'e الضالع		Al Bayda البيضاء	Al Bayda City مدينة البيضاء	1409		1410	#NAME?	Al Bayda البيضاء	Al Muthafer Al-Asfalال مظفرالاسفل	141029
31	Raymah ريمة		Al Bayda البيضاء	Al Bayda البيضاء	1410		1410	#NAME?	Al Bayda البيضاء	Al-Muthafar Al-A'alaال مظفرالاعلى	141021
			Al Bayda البيضاء	Al Malagim الملاجم	1420		1410	#NAME?	Al Bayda البيضاء	Al Haseesال هصيص	141028
			Al Bayda البيضاء	Al Quraishyah القريشية	1414		1410	#NAME?	Al Bayda البيضاء	Al-Sawda and Al Eis*السوداء وال عيسى وحي	141030
			Al Bayda البيضاء	Ar Ryashyyah الرياشية	1418		1410	#NAME?	Al Bayda البيضاء	Al-Sharafالشرف	141022
			Al Bayda البيضاء	As Sawadiyah السوادية	1411		1410	#NAME?	Al Bayda البيضاء	Al-Dhuhakiالضحاكي	141027
			Al Bayda البيضاء	As Sawma'ah الصومعة	1404		1410	#NAME?	Al Bayda البيضاء	Al-Eyofالعيوف	141026
			Al Bayda البيضاء	Ash Sharyah الشرية	1419		1410	#NAME?	Al Bayda البيضاء	Al-Hejrahالهجره	141025
			Al Bayda البيضاء	At Taffah الطفة	1407		1410	#NAME?	Al Bayda البيضاء	Mathwaqeinمذوقين	141024
			Al Bayda البيضاء	Az Zahir الزاهر _البيضاء	1405		1418	#NAME?	Ar Ryashyyah الرياشية	Thumn Al-Ryasheeahثمن الرياشيه	141822
			Al Bayda البيضاء	Dhi Na'im ذي ناعم	1406		1418	#NAME?	Ar Ryashyyah الرياشية	Al-Ryashyah Mounta*جبل الرياشيه	141821
			Al Bayda البيضاء	Maswarah مسورة	1403		1418	#NAME?	Ar Ryashyyah الرياشية	Wadi Al-Riashyahوادي الرياشيه	141823
			Al Bayda البيضاء	Mukayras مكيراس	1408		1405	#NAME?	Az Zahir الزاهر _البيضاء	Barmanال برمان	140522
			Al Bayda البيضاء	Na'man نعمان	1401		1405	#NAME?	Az Zahir الزاهر _البيضاء	Al-Habjالحبج	140524
			Al Bayda البيضاء	Nati' ناطع	1402		1405	#NAME?	Az Zahir الزاهر _البيضاء	Al-Zaherالزاهر	140521
			Al Bayda البيضاء	Rada' رداع	1413		1405	#NAME?	Az Zahir الزاهر _البيضاء	Al-Nasefahالناصفه	140523
			Al Bayda البيضاء	Radman Al Awad ردمان	1412		1405	#NAME?	Az Zahir الزاهر _البيضاء	Qurbhقربه	140525
			Al Bayda البيضاء	Sabah صباح	1417		1411	#NAME?	As Sawadiyah السوادية	Aal Al-Sadahال الساده	141122
			Al Bayda البيضاء	Wald Rabi' ولد ربيع	1415		1411	#NAME?	As Sawadiyah السوادية	Aal Hasanال حسن	141121
			Al Dhale'e الضالع	Ad Dhale'e الضالع	3006		1411	#NAME?	As Sawadiyah السوادية	Al Mansour Bani Wahbال منصور بني وهب	141127
			Al Dhale'e الضالع	Al Azariq الازارق	3008		1411	#NAME?	As Sawadiyah السوادية	Al Hadi Bani Wahbال هادي بني وهب	141126
			Al Dhale'e الضالع	Al Husha الحشاء	3009		1411	#NAME?	As Sawadiyah السوادية	Al-Harateekالحراتيك	141123
			Al Dhale'e الضالع	Al Hussein الحصين	3005		1411	#NAME?	As Sawadiyah السوادية	Al-Taheryahالطاهريه	141125
			Al Dhale'e الضالع	Ash Shu'ayb الشعيب	3004		1411	#NAME?	As Sawadiyah السوادية	Thahabahذاهبه	141124
			Al Dhale'e الضالع	Damt دمت	3002		1419	#NAME?	Ash Sharyah الشرية	Aal Ghaneimآل غنيم	141921
			Al Dhale'e الضالع	Jahaf جحاف	3007		1404	#NAME?	As Sawma'ah الصومعة	Al-Thurayaال الثرياء	140430
			Al Dhale'e الضالع	Juban جبن	3001		1404	#NAME?	As Sawma'ah الصومعة	Al-Yahoutال اليحوي	140429
			Al Dhale'e الضالع	Qa'atabah قعطبة	3003		1404	#NAME?	As Sawma'ah الصومعة	Al Saeedال سعيد	140423
			Al Hudaydah الحديدة	Ad Dahi الضحي	1809		1404	#NAME?	As Sawma'ah الصومعة	Aal Obeidال عبيد	140427
			Al Hudaydah الحديدة	Ad Durayhimi الدريهمي	1814		1404	#NAME?	As Sawma'ah الصومعة	Al-Jerwالجرو	140424
			Al Hudaydah الحديدة	Al Garrahi الجراحي	1825		1404	#NAME?	As Sawma'ah الصومعة	Al-Radamaniالردماني	140431
			Al Hudaydah الحديدة	Al Hajjaylah الحجيلة	1811		1404	#NAME?	As Sawma'ah الصومعة	Al-Sawmahالصومعه	140428
			Al Hudaydah الحديدة	Al Hali الحالي	1823		1404	#NAME?	As Sawma'ah الصومعة	Al-Erweinالعروين	140426
			Al Hudaydah الحديدة	Al Hawak الحوك	1821		1404	#NAME?	As Sawma'ah الصومعة	Al-Farwi (Thee Masn*الفروي(ذي مسنام)	140421
			Al Hudaydah الحديدة	Al Khawkhah الخوخه	1820		1404	#NAME?	As Sawma'ah الصومعة	Al-Qeisinالقيسين	140432
			Al Hudaydah الحديدة	Al Mansuriyah المنصورية	1816		1404	#NAME?	As Sawma'ah الصومعة	Al-Mahmadeinالمحمدين	140425
			Al Hudaydah الحديدة	Al Marawi'ah المراوعة	1813		1404	#NAME?	As Sawma'ah الصومعة	Oqlat Bani Amerعقلة بني عامر	140422
			Al Hudaydah الحديدة	Al Mighlaf المغلاف	1808		1404	#NAME?	As Sawma'ah الصومعة	Owainعوين	140433
			Al Hudaydah الحديدة	Al Mina الميناء	1822		1407	#NAME?	At Taffah الطفة	Aal Hayashال هياش	140724
			Al Hudaydah الحديدة	Al Munirah المنيرة	1805		1407	#NAME?	At Taffah الطفة	Al-Kharbehالخربه	140728
			Al Hudaydah الحديدة	Al Qanawis القناوص	1806		1407	#NAME?	At Taffah الطفة	Al-Saeedyahالسعيديه	140726
			Al Hudaydah الحديدة	Alluheyah اللحية	1802		1407	#NAME?	At Taffah الطفة	Al-Dhufreinالظفرين	140721
			Al Hudaydah الحديدة	As Salif الصليف	1804		1407	#NAME?	At Taffah الطفة	Al-Qawaimالقويم	140729
			Al Hudaydah الحديدة	As Sukhnah السخنة	1815		1407	#NAME?	At Taffah الطفة	Al-Masaherahالمساحره	140730
			Al Hudaydah الحديدة	At Tuhayat التحيتا	1826		1407	#NAME?	At Taffah الطفة	Al-Mashaerahالمشاعرة	140722
			Al Hudaydah الحديدة	Az Zaydiyah الزيدية	1807		1407	#NAME?	At Taffah الطفة	Aal Abdallah and Aa*آل عبد الله وآل هشام	140723
			Al Hudaydah الحديدة	Az Zuhrah الزهرة	1801		1407	#NAME?	At Taffah الطفة	Bani Ghailanبني غيلان	140731
			Al Hudaydah الحديدة	Bajil باجل	1810		1407	#NAME?	At Taffah الطفة	Thamnanثمنان	140732
			Al Hudaydah الحديدة	Bayt Al Faqiah بيت الفقيه	1817		1407	#NAME?	At Taffah الطفة	Sanahصنه	140725
			Al Hudaydah الحديدة	Bura براع	1812		1416	#NAME?	Al A'rsh العرش	Al-Ershالعرش	141621
			Al Hudaydah الحديدة	Hays حيس	1819		1416	#NAME?	Al A'rsh العرش	Al-Lamaanاللمعان	141622
			Al Hudaydah الحديدة	Jabal Ra's جبل راس	1818		1414	#NAME?	Al Quraishyah القريشية	Qaifat Al Mahan Al-*قيفه ال محن الجوف	141423
			Al Hudaydah الحديدة	Kamaran كمران	1803		1414	#NAME?	Al Quraishyah القريشية	Qaifah Al Mehan Lad*قيفه ال محن لظهره	141422
			Al Hudaydah الحديدة	Zabid زبيد	1824		1414	#NAME?	Al Quraishyah القريشية	Qeifah Aal Mahn Yaz*قيفه آل محن يزيد	141421
			Al Jawf الجوف	Al Ghayl الغيل	1608		1420	#NAME?	Al Malagim الملاجم	Al Ghesham Al-Malaj*ال غشام الملاجم	142022
			Al Jawf الجوف	Al Hazm الحزم	1605		1420	#NAME?	Al Malagim الملاجم	Aal Mansour Al-Mala*ال منصور الملاجم	142021
			Al Jawf الجوف	Al Humaydat الحميدات	1602		1420	#NAME?	Al Malagim الملاجم	Al-Rashdahالرشده	142025
			Al Jawf الجوف	Al Khalq الخلق	1609		1420	#NAME?	Al Malagim الملاجم	Thee Kheirذى خير	142024
			Al Jawf الجوف	Al Maslub المصلوب	1607		1420	#NAME?	Al Malagim الملاجم	Afar Al Meftahعفار آل مفتاح	142023
			Al Jawf الجوف	Al Matammah المطمه	1603		1406	#NAME?	Dhi Na'im ذي ناعم	Al-Heicalالحيكل	140625
			Al Jawf الجوف	Al Maton المتون	1606		1406	#NAME?	Dhi Na'im ذي ناعم	Al-Duraia'aالدريعأ	140622
			Al Jawf الجوف	Az Zahir الزاهر	1604		1406	#NAME?	Dhi Na'im ذي ناعم	Al-Rebatالرباط	140624
			Al Jawf الجوف	Bart Al Anan برط العنان	1610		1406	#NAME?	Dhi Na'im ذي ناعم	Al-Munqataeالمنقطع	140621
			Al Jawf الجوف	Khabb wa ash Sha'af خب و الشعف	1601		1406	#NAME?	Dhi Na'im ذي ناعم	Thomjeerذمجير	140623
			Al Jawf الجوف	Kharab Al Marashi خراب المراشى	1612		1406	#NAME?	Dhi Na'im ذي ناعم	Tyabطياب	140626
			Al Jawf الجوف	Rajuzah رجوزه	1611		1413	#NAME?	Rada' رداع	Radaaرداع	141321
			Al Maharah المهرة	Al Ghaydah الغيظه	2804		1412	#NAME?	Radman Al Awad ردمان	Aal boqshال بقش	141228
			Al Maharah المهرة	Al Masilah المسيلة	2806		1412	#NAME?	Radman Al Awad ردمان	Al Aamerال عامر	141230
			Al Maharah المهرة	Hat حات	2802		1412	#NAME?	Radman Al Awad ردمان	Al Aamer Hawranال عامر حوران	141227
			Al Maharah المهرة	Hawf حوف	2803		1412	#NAME?	Radman Al Awad ردمان	Al-Aghwal Al-Soflaالاغوال السفلى	141226
			Al Maharah المهرة	Huswain حصوين	2809		1412	#NAME?	Radman Al Awad ردمان	Al-Aghwal Al-Olyaالاغوال العلياء	141224
			Al Maharah المهرة	Man'ar منعر	2805		1412	#NAME?	Radman Al Awad ردمان	Al-Muryah Bani Murالمريه بني مر	141221
			Al Maharah المهرة	Qishn قشن	2808		1412	#NAME?	Radman Al Awad ردمان	Radman Al Owadردمان ال عوض	141229
			Al Maharah المهرة	Sayhut سيحوت	2807		1412	#NAME?	Radman Al Awad ردمان	Ghoul Sulaymanغول سليمان	141222
			Al Maharah المهرة	Shahan شحن	2801		1412	#NAME?	Radman Al Awad ردمان	Faqae Al Owdhفاقع ال عوض	141223
			Al Mahwit المحويت	Al Khabt الخبت	2704		1412	#NAME?	Radman Al Awad ردمان	Qanyahقانيه	141225
			Al Mahwit المحويت	Al Mahwait City مدينة المحويت	2708		1417	#NAME?	Sabah صباح	Sabahصباح	141721
			Al Mahwit المحويت	Al Mahwait المحويت	2709		1409	#NAME?	Al Bayda City مدينة البيضاء	Al-Baidaالبيضاء	140921
			Al Mahwit المحويت	Ar Rujum الرجم	2703		1403	#NAME?	Maswarah مسورة	Al-Tarthourالطرثور	140324
			Al Mahwit المحويت	At Tawilah الطويلة	2702		1403	#NAME?	Maswarah مسورة	Baihan Al-Dawlahبيحان الدوله	140326
			Al Mahwit المحويت	Bani Sa'd بني سعد	2707		1403	#NAME?	Maswarah مسورة	Dathran Aal Elwiدثران ال علوي	140322
			Al Mahwit المحويت	Hufash حفاش	2706		1403	#NAME?	Maswarah مسورة	Damajدماج	140323
			Al Mahwit المحويت	Milhan ملحان	2705		1403	#NAME?	Maswarah مسورة	Shayanشعيان	140325
			Al Mahwit المحويت	Shibam Kawkaban شبام كوكبان	2701		1403	#NAME?	Maswarah مسورة	Maswarahمسوره	140321
			Amanat Al Asimah أمانة العاصمة	Al Wahdah الوحدة	1306		1408	#NAME?	Mukayras مكيراس	Mukeirasمكيراس	140821
			Amanat Al Asimah أمانة العاصمة	As Sabain السبعين	1305		1402	#NAME?	Nati' ناطع	Aal Sudanال سودان	140221
			Amanat Al Asimah أمانة العاصمة	Assafi'yah الصافية	1304		1402	#NAME?	Nati' ناطع	Aal Farajال فرج	140226
			Amanat Al Asimah أمانة العاصمة	At Tahrir التحرير	1307		1402	#NAME?	Nati' ناطع	Aal Mansourال منصور	140224
			Amanat Al Asimah أمانة العاصمة	Ath'thaorah الثورة	1309		1402	#NAME?	Nati' ناطع	Al-Hasaالحساء	140232
			Amanat Al Asimah أمانة العاصمة	Az'zal أزال	1303		1402	#NAME?	Nati' ناطع	Al-Daimahالدعيمه	140223
			Amanat Al Asimah أمانة العاصمة	Bani Al Harith بني الحارث	1310		1402	#NAME?	Nati' ناطع	Al-Gheilahالغيله	140225
			Amanat Al Asimah أمانة العاصمة	Ma'ain معين	1308		1402	#NAME?	Nati' ناطع	Barmadبارماد	140230
			Amanat Al Asimah أمانة العاصمة	Old City صنعاء القديمة	1301		1402	#NAME?	Nati' ناطع	Theemasnumahذمسنومه	140231
			Amanat Al Asimah أمانة العاصمة	Shu'aub شعوب	1302		1402	#NAME?	Nati' ناطع	Reimahريمه	140227
			Amran عمران	Al Ashah العشـــــه	2903		1402	#NAME?	Nati' ناطع	Maswar Al Dabashمسور ال دباش	140229
			Amran عمران	Al Madan المــدان	2906		1402	#NAME?	Nati' ناطع	Wahlanوحلان	140228
			Amran عمران	Al Qaflah القفلة	2904		1402	#NAME?	Nati' ناطع	Walah Aal Reqabوعله آل رقاب	140222
			Amran عمران	Amran عمران	2915		1401	#NAME?	Na'man نعمان	Al-Badeeالبديع	140125
			Amran عمران	As Sawd السود	2914		1401	#NAME?	Na'man نعمان	Al-Jadeerالجدير	140124
			Amran عمران	As Sudah السوده	2913		1401	#NAME?	Na'man نعمان	Al-Rahabahالرحبه	140122
			Amran عمران	Bani Suraim بني صريم	2920		1401	#NAME?	Na'man نعمان	Al-Sahahالساحه	140130
			Amran عمران	Dhi Bin ذيبين	2909		1401	#NAME?	Na'man نعمان	Al-Ghoalالغول	140121
			Amran عمران	Habur Zulaymah حبور ظليمة	2908		1401	#NAME?	Na'man نعمان	Al-Lakhfاللخف	140129
			Amran عمران	Harf Sufyan حرف سفيان	2901		1401	#NAME?	Na'man نعمان	Al-Merhadhالمرحاض	140128
			Amran عمران	Huth حوث	2902		1401	#NAME?	Na'man نعمان	Al-Wasatالوسط	140126
			Amran عمران	Iyal Surayh عيال سريح	2918		1401	#NAME?	Na'man نعمان	Hajraحجراء	140127
			Amran عمران	Jabal Iyal Yazid جبل عيال يزيد	2912		1401	#NAME?	Na'man نعمان	Hasseer Al-Jarحصير الجار	140123
			Amran عمران	Khamir خمر	2919		1415	#NAME?	Wald Rabi' ولد ربيع	Qeifah Al Mahdiقيفه ال مهدي	141521
			Amran عمران	Kharif خارف	2910		3008	#NAME?	Al Azariq الازارق	Al-Azareqالازارق	300821
			Amran عمران	Maswar مسور	2916		3009	#NAME?	Al Husha الحشاء	Al-Ahthufالاحذوف	300925
			Amran عمران	Raydah ريده	2911		3009	#NAME?	Al Husha الحشاء	Al-Baitالبيت	300929
			Amran عمران	Shaharah شهاره	2905		3009	#NAME?	Al Husha الحشاء	Al-Haiqi Al-Asfalالحيقى الاسفل	300923
			Amran عمران	Suwayr صـويــــر	2907		3009	#NAME?	Al Husha الحشاء	Al-Haiqi Al-Aalaالحيقى الاعلى	300924
			Amran عمران	Thula ثلاء	2917		3009	#NAME?	Al Husha الحشاء	Al-Masalemahالمسالمه	300928
			Dhamar ذمار	Al Hada الحداء	2001		3009	#NAME?	Al Husha الحشاء	Al-Mashraqiالمشرقى	300933
			Dhamar ذمار	Al Manar المنار	2012		3009	#NAME?	Al Husha الحشاء	Bani Sobhبني صبح	300931
			Dhamar ذمار	Anss عنس	2010		3009	#NAME?	Al Husha الحشاء	Bani Malekبني مالك	300930
			Dhamar ذمار	Dawran Aness ضوران اًنس	2011		3009	#NAME?	Al Husha الحشاء	Zurbat Bani Abdallahزربة بني عبدالله	300927
			Dhamar ذمار	Dhamar City مدينة ذمار	2008		3009	#NAME?	Al Husha الحشاء	Dhawranضوران	300932
			Dhamar ذمار	Jabal Ash sharq جبل الشرق	2003		3009	#NAME?	Al Husha الحشاء	Otabahعتابة	300926
			Dhamar ذمار	Jahran جهران	2002		3009	#NAME?	Al Husha الحشاء	Emarah Al-Suflaعمارة السفلى	300921
			Dhamar ذمار	Maghirib Ans مغرب عنس	2004		3009	#NAME?	Al Husha الحشاء	Amarah Al-Olyaعمارة العليا	300922
			Dhamar ذمار	Mayfa'at Anss ميفعة عنس	2009		3005	#NAME?	Al Hussein الحصين	Al-Haseenالحصين	300521
			Dhamar ذمار	Utmah عتمة	2005		3004	#NAME?	Ash Shu'ayb الشعيب	Al-Shuaibالشعيب	300421
			Dhamar ذمار	Wusab Al Ali وصاب العالي	2006		3006	#NAME?	Ad Dhale'e الضالع	Al-Dhaleالضالع	300621
			Dhamar ذمار	Wusab As Safil وصاب السافل	2007		3001	#NAME?	Juban جبن	Al-Awdyahالاوديه	300123
			Hadramaut حضرموت	Ad Dis الديس	1914		3001	#NAME?	Juban جبن	Al-Rabeeateinالربيعتين	300124
			Hadramaut حضرموت	Adh Dhlia'ah الضليعه	1922		3001	#NAME?	Juban جبن	Al-Dhebyanahالضبيانيه	300125
			Hadramaut حضرموت	Al Abr العبر	1906		3001	#NAME?	Juban جبن	Jubanجبن	300121
			Hadramaut حضرموت	Al Mukalla City مدينة المكلا	1929		3001	#NAME?	Juban جبن	Hajajحجاج	300126
			Hadramaut حضرموت	Al Mukalla المكلا	1930		3001	#NAME?	Juban جبن	Nawahنعوه	300122
			Hadramaut حضرموت	Al Qaf القف	1903		3007	#NAME?	Jahaf جحاف	Jahafجحاف	300721
			Hadramaut حضرموت	Al Qatn القطن	1907		3002	#NAME?	Damt دمت	Aal Abdallahال عبدالله	300227
			Hadramaut حضرموت	Amd عمد	1921		3002	#NAME?	Damt دمت	Al Amrال عمر	300224
			Hadramaut حضرموت	Ar Raydah Wa Qusayar الريده وقصيعر	1913		3002	#NAME?	Damt دمت	Al-Dhaherahالظاهره	300225
			Hadramaut حضرموت	As Sawm السوم	1912		3002	#NAME?	Damt دمت	Al-Matheilالمثيل	300228
			Hadramaut حضرموت	Ash Shihr الشحر	1915		3002	#NAME?	Damt دمت	Damtدمت	300221
			Hadramaut حضرموت	Brom Mayfa بروم ميفع	1925		3002	#NAME?	Damt دمت	Rubo Al-Hemahربع الحمه	300230
			Hadramaut حضرموت	Daw'an دوعن	1918		3002	#NAME?	Damt دمت	Rakhmahرخمه	300222
			Hadramaut حضرموت	Ghayl Ba Wazir غيل باوزير	1917		3002	#NAME?	Damt دمت	Ghour Lahabغور لهب	300229
			Hadramaut حضرموت	Ghayl Bin Yamin غيل بن يمين	1916		3002	#NAME?	Damt دمت	Canhكنه	300226
			Hadramaut حضرموت	Hadibo حديبو	1926		3002	#NAME?	Damt دمت	Manqeerمنقير	300223
			Hadramaut حضرموت	Hagr As Sai'ar حجر الصيعر	1905		3003	#NAME?	Qa'atabah قعطبة	Al-Aashorالاعشور	300325
			Hadramaut حضرموت	Hajr حجر	1924		3003	#NAME?	Qa'atabah قعطبة	Al-Sharnamah Al-Sof*الشرنمه السفلى	300324
			Hadramaut حضرموت	Huraidhah حريضه	1928		3003	#NAME?	Qa'atabah قعطبة	Al-Amryahالعمريه	300326
			Hadramaut حضرموت	Qulensya Wa Abd Al Kuri قلنسيه وعبدالكوري	1927		3003	#NAME?	Qa'atabah قعطبة	Al-Majanehالمجانح	300328
			Hadramaut حضرموت	Rakhyah رخيه	1920		3003	#NAME?	Qa'atabah قعطبة	Al-Wahjالوحج	300323
			Hadramaut حضرموت	Rumah رماه	1901		3003	#NAME?	Qa'atabah قعطبة	Belad Al-Yobiبلاداليوبي	300322
			Hadramaut حضرموت	Sah ساه	1909		3003	#NAME?	Qa'atabah قعطبة	Asaf Mureisعساف مريس	300327
			Hadramaut حضرموت	Sayun سيئون	1910		3003	#NAME?	Qa'atabah قعطبة	Qatabahقعطبه	300321
			Hadramaut حضرموت	Shibam شبام	1908		1826	#NAME?	At Tuhayat التحيتا	Al-Tuheitaالتحيتا	182621
			Hadramaut حضرموت	Tarim تريم	1911		1826	#NAME?	At Tuhayat التحيتا	Al-Rewyahالرويه	182622
			Hadramaut حضرموت	Thamud ثمود	1902		1826	#NAME?	At Tuhayat التحيتا	Al-Qershyah Al-Soflaالقرشية السفلى	182626
			Hadramaut حضرموت	Wadi Al Ayn وادي العين وحوره	1919		1826	#NAME?	At Tuhayat التحيتا	Al-Mateenahالمتينه	182625
			Hadramaut حضرموت	Yabuth يبعث	1923		1826	#NAME?	At Tuhayat التحيتا	Al-Mujahasahالمجاهصه	182623
			Hadramaut حضرموت	Zamakh wa Manwakh زموخ ومنوخ	1904		1826	#NAME?	At Tuhayat التحيتا	Al-Maghrasالمغرس	182624
			Hajjah حجة	Abs عبس	1704		1825	#NAME?	Al Garrahi الجراحي	Al-Racbالركب	182523
			Hajjah حجة	Aflah Al Yaman افلح اليمن	1714		1825	#NAME?	Al Garrahi الجراحي	Al-Abadyah Al-Olyaالعبادية العليا	182526
			Hajjah حجة	Aflah Ash Shawm افلح الشام	1710		1825	#NAME?	Al Garrahi الجراحي	Al-Eyadyah Al-Soflaالعيادية السفلى	182522
			Hajjah حجة	Al Jamimah الجميمة	1708		1825	#NAME?	Al Garrahi الجراحي	Al-Mahareqahالمحارقة	182525
			Hajjah حجة	Al Maghrabah المغربة	1717		1825	#NAME?	Al Garrahi الجراحي	Al-Maaselahالمعاصلة	182521
			Hajjah حجة	Al Mahabishah المحابشة	1715		1825	#NAME?	Al Garrahi الجراحي	Oqba and Qurat Aamerعقبى وقرة عامر	182524
			Hajjah حجة	Al Miftah المفتاح	1716		1823	#NAME?	Al Hali الحالي	Al-Haliالحديدة	182321
			Hajjah حجة	Ash Shaghadirah الشغادرة	1725		1811	#NAME?	Al Hajjaylah الحجيلة	Al-Qetah Al-Suflaالقطعة السفلى	181122
			Hajjah حجة	Ash Shahil الشاهل	1721		1811	#NAME?	Al Hajjaylah الحجيلة	Al-Qatah Al-Olyaالقطعة العليا	181121
			Hajjah حجة	Aslem اسلم	1712		1821	#NAME?	Al Hawak الحوك	Al-Houkالحوك	182121
			Hajjah حجة	Bakil Al Mir بكيل المير	1701		1820	#NAME?	Al Khawkhah الخوخه	Al-Khoukhahالخوخة	182021
			Hajjah حجة	Bani Al Awam بني العوام	1727		1820	#NAME?	Al Khawkhah الخوخه	Al-Omaisiالعميسى	182023
			Hajjah حجة	Bani Qa'is بني قيس	1724		1820	#NAME?	Al Khawkhah الخوخه	Honaish alkobra Islandجزيرة حنيش الكبرى	182024
			Hajjah حجة	Hajjah City مدينة حجة	1728		1820	#NAME?	Al Khawkhah الخوخه	Zogr Islandجزيرة زقر	182039
			Hajjah حجة	Hajjah حجة	1729		1820	#NAME?	Al Khawkhah الخوخه	Doulabahدوبلة	182022
			Hajjah حجة	Haradh حرض	1702		1814	#NAME?	Ad Durayhimi الدريهمي	Al-Jehbah Al-Olyaالجحبة العليا	181427
			Hajjah حجة	Hayran حيران	1705		1814	#NAME?	Ad Durayhimi الدريهمي	Al-Jahbah Al-Soflaالجحبةالسفلى	181429
			Hajjah حجة	Khayran Al Muharraq خيران المحرق	1711		1814	#NAME?	Ad Durayhimi الدريهمي	Al-Zaraneeqالزرانيق	181428
			Hajjah حجة	Ku'aydinah كعيدنه	1722		1814	#NAME?	Ad Durayhimi الدريهمي	Al-Masaeedالمساعيد	181424
			Hajjah حجة	Kuhlan Affar كحلان عفار	1718		1814	#NAME?	Ad Durayhimi الدريهمي	Al-Mushaqanahالمشاقنه	181423
			Hajjah حجة	Kuhlan Ash Sharaf كحلان الشرف	1709		1814	#NAME?	Ad Durayhimi الدريهمي	Al-Maghaselahالمغالسة	181425
			Hajjah حجة	Kushar كشر	1707		1814	#NAME?	Ad Durayhimi الدريهمي	Al-Manaferahالمنافره	181422
			Hajjah حجة	Mabyan مبين	1720		1814	#NAME?	Ad Durayhimi الدريهمي	Bani Musaبني موسى	181426
			Hajjah حجة	Midi ميدي	1703		1801	#NAME?	Az Zuhrah الزهرة	Al-Khoshmالخشم	180126
			Hajjah حجة	Mustaba مستباء	1706		1801	#NAME?	Az Zuhrah الزهرة	Eastern Ruboالربع الشرقي	180125
			Hajjah حجة	Najrah نجرة	1726		1801	#NAME?	Az Zuhrah الزهرة	Al-Zahrah Roba Al-W*الزهره ربع الوادي	180121
			Hajjah حجة	Qafl Shamer قفل شمر	1713		1801	#NAME?	Az Zuhrah الزهرة	Al-Farantahالفرانته	180122
			Hajjah حجة	Qarah قارة	1731		1801	#NAME?	Az Zuhrah الزهرة	Rubo Al-Shamربع الشام	180124
			Hajjah حجة	Sharas شرس	1719		1801	#NAME?	Az Zuhrah الزهرة	Rubo Al-Wasatربع الوسط	180123
			Hajjah حجة	Wadhrah وضرة	1723		1807	#NAME?	Az Zaydiyah الزيدية	Al-Hashaberahالحشابره	180722
			Hajjah حجة	Washhah وشحة	1730		1807	#NAME?	Az Zaydiyah الزيدية	Al-Zaidiahالزيديه	180721
			Ibb إب	Al Dhihar الظهار	1119		1807	#NAME?	Az Zaydiyah الزيدية	Al-Atawyahالعطاويه	180724
			Ibb إب	Al Makhadir المخادر	1107		1807	#NAME?	Az Zaydiyah الزيدية	Al-Quba'eyahالقباعية	180723
			Ibb إب	Al Mashannah المشنة	1118		1815	#NAME?	As Sukhnah السخنة	Al-Ramyah Al-Soflaالرامية السفلى	181521
			Ibb إب	Al Qafr القفر	1101		1815	#NAME?	As Sukhnah السخنة	Al-Ramyah Al-Olyaالراميه العليا	181522
			Ibb إب	Al Udayn العدين	1111		1804	#NAME?	As Salif الصليف	Al-Saleefالصليف	180421
			Ibb إب	An Nadirah النادرة	1104		1809	#NAME?	Ad Dahi الضحي	Al-Jarabeh Al-Suflaالجرابح السفلى	180921
			Ibb إب	Ar Radmah الرضمة	1103		1809	#NAME?	Ad Dahi الضحي	Al-Jarabeh Al-Olyaالجرابح العليا	180922
			Ibb إب	As Sabrah السبرة	1114		1806	#NAME?	Al Qanawis القناوص	Al Goziالقوزى	180623
			Ibb إب	As Saddah السدة	1106		1806	#NAME?	Al Qanawis القناوص	Al Magaeshahالمقاعشه	180625
			Ibb إب	As Sayyani السياني	1115		1806	#NAME?	Al Qanawis القناوص	Al Mahadelahالمهادلة	180624
			Ibb إب	Ash Sha'ir الشعر	1105		1806	#NAME?	Al Qanawis القناوص	Bani Mahdiبني مهدي	180622
			Ibb إب	Ba'dan بعدان	1113		1806	#NAME?	Al Qanawis القناوص	Casharebكشارب	180621
			Ibb إب	Dhi As Sufal ذي السفال	1116		1802	#NAME?	Alluheyah اللحية	Al-Buajyahالبعجية	180230
			Ibb إب	Far Al Udayn فرع العدين	1110		1802	#NAME?	Alluheyah اللحية	Al-Zalyah Rubo Al-S*الزعلية ربع السمعلي	180226
			Ibb إب	Hazm Al Udayn حزم العدين	1109		1802	#NAME?	Alluheyah اللحية	Al-Zalyah Rubo Al-M*الزعلية ربع المحجوب	180227
			Ibb إب	Hubaysh حبيش	1108		1802	#NAME?	Alluheyah اللحية	Al-Zuailah Rubo Abakالزعلية ربع عباك	180229
			Ibb إب	Ibb إب	1120		1802	#NAME?	Alluheyah اللحية	Bani Jamae (Roba Ad*بني جامع(ربع عديه)	180221
			Ibb إب	Jiblah جبلة	1112		1802	#NAME?	Alluheyah اللحية	Rubo Al-Hadramiربع الحضرمي	180222
			Ibb إب	Mudhaykhirah مذيخرة	1117		1802	#NAME?	Alluheyah اللحية	Roba Al-Dousربع الدوس	180259
			Ibb إب	Yarim يريم	1102		1802	#NAME?	Alluheyah اللحية	Rubo Al-Shamربع الشام	180223
			Lahj لحج	Al Hawtah الحوطة	2514		1802	#NAME?	Alluheyah اللحية	Rubo Al-Fuloربع الفلو	180231
			Lahj لحج	Al Had الحد	2501		1802	#NAME?	Alluheyah اللحية	Rubo Al-Maqrani Al-*ربع المقرني الزعليه	180228
			Lahj لحج	Al Madaribah Wa Al Arah المضاربة و العاره	2513		1802	#NAME?	Alluheyah اللحية	Rubaa Al-Hugginربع الهجن(بني جامع)	180232
			Lahj لحج	Al Maflahy المفلحي	2503		1802	#NAME?	Alluheyah اللحية	Mour and Rubo Al-Wa*مور وربع الوادي	180224
			Lahj لحج	Al Maqatirah المقاطرة	2512		1813	#NAME?	Al Marawi'ah المراوعة	Al-Damanyahالدمانية	181327
			Lahj لحج	Al Milah الملاح	2508		1813	#NAME?	Al Marawi'ah المراوعة	Al-Rabsahالربصه	181325
			Lahj لحج	Al Musaymir المسيمير	2509		1813	#NAME?	Al Marawi'ah المراوعة	Al-Raqabahالرقابه	181324
			Lahj لحج	Al Qabbaytah القبيطه	2510		1813	#NAME?	Al Marawi'ah المراوعة	Al-Aameriah and Al-*العامريه والدحلي	181329
			Lahj لحج	Habil Jabr حبيل جبر	2505		1813	#NAME?	Al Marawi'ah المراوعة	Al-Falafelahالفلافله	181330
			Lahj لحج	Halimayn حالمين	2506		1813	#NAME?	Al Marawi'ah المراوعة	Al-Qutamlahالقطامله	181326
			Lahj لحج	Radfan ردفان	2507		1813	#NAME?	Al Marawi'ah المراوعة	Al-Qatee'eالقطيع	181323
			Lahj لحج	Tuban تبن	2515		1813	#NAME?	Al Marawi'ah المراوعة	Al-Ketabyah, Al-Wea*الكتابيه والوعاريه	181322
			Lahj لحج	Tur Al Bahah طور الباحة	2511		1813	#NAME?	Al Marawi'ah المراوعة	Al-Maraweahالمراوعه	181321
			Lahj لحج	Yafa'a يافع	2502		1813	#NAME?	Al Marawi'ah المراوعة	Bani Salaahبني صلاح	181328
			Lahj لحج	Yahr يهر	2504		1808	#NAME?	Al Mighlaf المغلاف	Al-Mahamedahالمحامده	180822
			Marib مأرب	Al Abdiyah العبدية	2611		1808	#NAME?	Al Mighlaf المغلاف	Bani Al-Barahبني البره	180823
			Marib مأرب	Al Jubah الجوبة	2607		1808	#NAME?	Al Mighlaf المغلاف	Bani Mohmmadبني محمد	180821
			Marib مأرب	Bidbadah بدبده	2605		1816	#NAME?	Al Mansuriyah المنصورية	Al-Manaserahالمناصرة	181621
			Marib مأرب	Harib Al Qaramish حريب القرامش	2604		1816	#NAME?	Al Mansuriyah المنصورية	Al-Wearyahالوعارية	181622
			Marib مأرب	Harib حريب	2609		1805	#NAME?	Al Munirah المنيرة	Rubo Al-Qahmربع القحم	180521
			Marib مأرب	Jabal Murad جبل مراد	2614		1810	#NAME?	Bajil باجل	Al-Jomadiالجمادي	181022
			Marib مأرب	Mahliyah ماهليه	2610		1810	#NAME?	Bajil باجل	Al-Hadharyahالحضاريــــه	181025
			Marib مأرب	Majzar مجزر	2601		1810	#NAME?	Bajil باجل	Al-Khalfyahالخلفيـــه	181023
			Marib مأرب	Marib City مدينة مأرب	2612		1810	#NAME?	Bajil باجل	Al-Dhamerالضامـــــر	181024
			Marib مأرب	Marib مأرب	2613		1812	#NAME?	Bura براع	Al-Khoza'aiالخزاعي	181222
			Marib مأرب	Medghal مدغل	2603		1812	#NAME?	Bura براع	Eastern Mawsatahالموسطه الشرقيه	181223
			Marib مأرب	Raghwan رغوان	2602		1812	#NAME?	Bura براع	Western Al-Mawsatahالموسطه الغربيه	181224
			Marib مأرب	Rahabah رحبه	2608		1812	#NAME?	Bura براع	Belad Al-Sharqبلاد الشرق	181221
			Marib مأرب	Sirwah صرواح	2606		1812	#NAME?	Bura براع	Belad Al-Tarafبلاد الطرف	181227
			Raymah ريمة	Al Jabin الجبين	3102		1812	#NAME?	Bura براع	Bani Baqiبنى باقى	181226
			Raymah ريمة	Al Jafariyah الجعفرية	3105		1812	#NAME?	Bura براع	Bani Sulaimanبنى سليمان	181225
			Raymah ريمة	As Salafiyah السلفية	3103		1817	#NAME?	Bayt Al Faqiah بيت الفقيه	Al-Taraf Al-Shamiالطرف الشامي	181724
			Raymah ريمة	Bilad At Ta'am بلاد الطعام	3101		1817	#NAME?	Bayt Al Faqiah بيت الفقيه	Al-Taraf Al-Yamaniالطرف اليمانى	181723
			Raymah ريمة	Kusmah كسمه	3104		1817	#NAME?	Bayt Al Faqiah بيت الفقيه	Al-Amaryahالعماريه	181725
			Raymah ريمة	Mazhar مزهر	3106		1817	#NAME?	Bayt Al Faqiah بيت الفقيه	Al-Mujamalahالمجامله	181722
			Sa'ada صعدة	Al Dhaher الظاهر	2207		1817	#NAME?	Bayt Al Faqiah بيت الفقيه	Al-Mazebahالمعازبه	181728
			Sa'ada صعدة	Al Hashwah الحشوه	2213		1817	#NAME?	Bayt Al Faqiah بيت الفقيه	Bani Mohmmadبني محمد	181726
			Sa'ada صعدة	As Safra الصفراء	2212		1817	#NAME?	Bayt Al Faqiah بيت الفقيه	Bani Maqboulبني مقبول	181727
			Sa'ada صعدة	Baqim باقم	2201		1817	#NAME?	Bayt Al Faqiah بيت الفقيه	Bait Al-Faqehبيت الفقيه	181721
			Sa'ada صعدة	Ghamr غمر	2204		1818	#NAME?	Jabal Ra's جبل راس	Al-Ashaerالاشاعر	181826
			Sa'ada صعدة	Haydan حيدان	2208		1818	#NAME?	Jabal Ra's جبل راس	Al-Aqhouzالاقحوز	181824
			Sa'ada صعدة	Kitaf wa Al Boqe'e كتاف والبقع	2214		1818	#NAME?	Jabal Ra's جبل راس	Al-Khanالخان	181831
			Sa'ada صعدة	Majz مجز	2210		1818	#NAME?	Jabal Ra's جبل راس	Al-Dahabeshahالدحابشه	181828
			Sa'ada صعدة	Monabbih منبه	2203		1818	#NAME?	Jabal Ra's جبل راس	Al-Asakerahالعساكرة	181835
			Sa'ada صعدة	Qatabir قطابر	2202		1818	#NAME?	Jabal Ra's جبل راس	Al-Faresiالفارسى	181832
			Sa'ada صعدة	Razih رازح	2205		1818	#NAME?	Jabal Ra's جبل راس	Al-Fawahahالفواهــــة	181821
			Sa'ada صعدة	Sa'adah صعدة	2215		1818	#NAME?	Jabal Ra's جبل راس	Al-Qahraالقهراء	181825
			Sa'ada صعدة	Sahar سحار	2211		1818	#NAME?	Jabal Ra's جبل راس	Al-Cawlahالكولة	181836
			Sa'ada صعدة	Saqayn ساقين	2209		1818	#NAME?	Jabal Ra's جبل راس	Al-Majareenالمجارين	181834
			Sa'ada صعدة	Shada'a شداء	2206		1818	#NAME?	Jabal Ra's جبل راس	Al-Mahshourالمحشور	181838
			Sana'a صنعاء	Al Haymah Ad Dakhiliyah الحيمة الداخلية	2308		1818	#NAME?	Jabal Ra's جبل راس	Al-Mareerالمريـــر	181822
			Sana'a صنعاء	Al Haymah Al Kharijiyah الحيمة الخارجية	2309		1818	#NAME?	Jabal Ra's جبل راس	Al-Nadafaالندافا	181837
			Sana'a صنعاء	Al Husn الحصن	2315		1818	#NAME?	Jabal Ra's جبل راس	Bani Al-Hatemبني حاتــــم	181833
			Sana'a صنعاء	Arhab ارحب	2302		1818	#NAME?	Jabal Ra's جبل راس	Part of Mutawafah S*جزءمن مطاوفة سفلى	181830
			Sana'a صنعاء	Attyal الطيال	2313		1818	#NAME?	Jabal Ra's جبل راس	Khanahخنــــــة	181823
			Sana'a صنعاء	Bani Dhabyan بني ضبيان	2314		1818	#NAME?	Jabal Ra's جبل راس	Dabasدبـــــاس	181829
			Sana'a صنعاء	Bani Hushaysh بني حشيش	2304		1818	#NAME?	Jabal Ra's جبل راس	Mutawafah Olyaمطاوفة عليا	181827
			Sana'a صنعاء	Bani Matar بني مطر	2307		1819	#NAME?	Hays حيس	Rubo Al-Hadramiربع الحضرمــي	181923
			Sana'a صنعاء	Bilad Ar Rus بلاد الروس	2306		1819	#NAME?	Hays حيس	Rubo Al-Souqربع السوق	181922
			Sana'a صنعاء	Hamdan همدان	2301		1819	#NAME?	Hays حيس	Rubo Al-Mahalربع المحل	181924
			Sana'a صنعاء	Jihanah جحانة	2316		1824	#NAME?	Zabid زبيد	Al-Badwahالبدوة	182427
			Sana'a صنعاء	Khwlan خولان	2312		1824	#NAME?	Zabid زبيد	Al-Tarbyahالتريبة	182423
			Sana'a صنعاء	Manakhah مناخه	2310		1824	#NAME?	Zabid زبيد	Al-Habeelالحبيل	182436
			Sana'a صنعاء	Nihm نهم	2303		1824	#NAME?	Zabid زبيد	Al-Hamyالحمى	182430
			Sana'a صنعاء	Sa'fan صعفان	2311		1824	#NAME?	Zabid زبيد	Al-Zareebahالزريبه	182432
			Sana'a صنعاء	Sanhan سنحان وبني بهلول	2305		1824	#NAME?	Zabid زبيد	Al-Shabareeqالشباريق	182431
			Shabwah شبوة	Ain عين	2106		1824	#NAME?	Zabid زبيد	Al-Qurashyahالقراشية	182428
			Shabwah شبوة	Al Talh الطلح	2102		1824	#NAME?	Zabid زبيد	Al-Qershyah Al-Soflaالقرشيه السفلى	182424
			Shabwah شبوة	Ar Rawdah الروضه	2115		1824	#NAME?	Zabid زبيد	Al-Qaryahالقرية	182434
			Shabwah شبوة	Arma عرماء	2104		1824	#NAME?	Zabid زبيد	Al-Mahatالمحط	182425
			Shabwah شبوة	As Said الصعيد	2112		1824	#NAME?	Zabid زبيد	Al-Murshadyahالمرشدية	182438
			Shabwah شبوة	Ataq عتق	2113		1824	#NAME?	Zabid زبيد	Al-Masawefahالمصاوفة	182426
			Shabwah شبوة	Bayhan بيحان	2107		1824	#NAME?	Zabid زبيد	Al-Muqarالموقر	182435
			Shabwah شبوة	Dhar دهر	2101		1824	#NAME?	Zabid زبيد	Al-Ruqod Regionبلاد الرقود	182422
			Shabwah شبوة	Habban حبان	2114		1824	#NAME?	Zabid زبيد	Belad Al-Salamahبلاد السلامة	182429
			Shabwah شبوة	Hatib حطيب	2111		1824	#NAME?	Zabid زبيد	Zabeedزبيد	182421
			Shabwah شبوة	Jardan جردان	2103		1824	#NAME?	Zabid زبيد	Mahal Al-Sheikhمحل الشيخ	182433
			Shabwah شبوة	Mayfa'a ميفعه	2116		1824	#NAME?	Zabid زبيد	Mahal Al-Mubarakمحل المبارك	182437
			Shabwah شبوة	Merkhah Al Ulya مرخه العليا	2108		1803	#NAME?	Kamaran كمران	Kamaranكمران	180321
			Shabwah شبوة	Merkhah As Sufla مرخه السفلى	2109		1822	#NAME?	Al Mina الميناء	Al Minaالميناء	182221
			Shabwah شبوة	Nisab نصاب	2110		1605	#NAME?	Al Hazm الحزم	Al-Seilالسيل	160523
			Shabwah شبوة	Rudum رضوم	2117		1605	#NAME?	Al Hazm الحزم	Thee Al-Huseinذي الحسين	160522
			Shabwah شبوة	Usaylan عسيلان	2105		1605	#NAME?	Al Hazm الحزم	Hamdaanهمدان	160521
			Taizz تعز	Al Mukha المخاء	1506		1602	#NAME?	Al Humaydat الحميدات	Al-Homaidatالحميدات	160221
			Taizz تعز	Al Ma'afer المعافر	1521		1602	#NAME?	Al Humaydat الحميدات	Al-Salalالصلل	160222
			Taizz تعز	Al Mawasit المواسط	1522		1602	#NAME?	Al Humaydat الحميدات	Al-Wagherahالواغره	160223
			Taizz تعز	Al Misrakh المسراخ	1512		1602	#NAME?	Al Humaydat الحميدات	Noamanنعمان	160224
			Taizz تعز	Al Mudhaffar المظفر	1518		1609	#NAME?	Al Khalq الخلق	Al-Rawdhahالروض	160921
			Taizz تعز	Al Qahirah القاهرة	1519		1604	#NAME?	Az Zahir الزاهر	Al-Zaherالزاهر	160421
			Taizz تعز	Al Wazi'iyah الوازعية	1516		1604	#NAME?	Az Zahir الزاهر	Al-Samoumالسعموم	160422
			Taizz تعز	As Silw الصلو	1514		1604	#NAME?	Az Zahir الزاهر	Al-Oqdahالعقده	160423
			Taizz تعز	Ash Shamayatayn الشمايتين	1515		1604	#NAME?	Az Zahir الزاهر	Al-Mabnaالمبنى	160424
			Taizz تعز	At Ta'iziyah التعزية	1502		1604	#NAME?	Az Zahir الزاهر	Adaam Marketسوق ادعام	160425
			Taizz تعز	Dhubab ذباب	1507		1608	#NAME?	Al Ghayl الغيل	Al-Gheilالغيل	160821
			Taizz تعز	Dimnat Khadir دمنة خدير	1513		1606	#NAME?	Al Maton المتون	Al-Mutounالمتون	160621
			Taizz تعز	Hayfan حيفان	1517		1606	#NAME?	Al Maton المتون	Bn Shehabبن شهاب	160622
			Taizz تعز	Jabal Habashy جبل حبشي	1509		1607	#NAME?	Al Maslub المصلوب	Al-Maslowbالمصلوب	160721
			Taizz تعز	Maqbanah مقبنة	1505		1603	#NAME?	Al Matammah المطمه	Bani Saad Fortحصن بني سعد	160321
			Taizz تعز	Mashra'a Wa Hadnan مشرعة وحدنان	1510		1603	#NAME?	Al Matammah المطمه	Al Shenan Fortsحصون ال شنان	160322
			Taizz تعز	Mawiyah ماوية	1501		1610	#NAME?	Bart Al Anan برط العنان	Al Ahmed Ben Cowlال احمد بن كول	161025
			Taizz تعز	Mawza موزع	1508		1610	#NAME?	Bart Al Anan برط العنان	Al Dumeinahال دمينه	161028
			Taizz تعز	Sabir Al Mawadim صبر الموادم	1511		1610	#NAME?	Bart Al Anan برط العنان	Al Salemال سالم	161029
			Taizz تعز	Salh صالة	1520		1610	#NAME?	Bart Al Anan برط العنان	Al Sulaymanال سليمان	161030
			Taizz تعز	Sama سامع	1523		1610	#NAME?	Bart Al Anan برط العنان	Aal Salahال صلاح	161027
			Taizz تعز	Shara'b Ar Rawnah شرعب الرونة	1504		1610	#NAME?	Bart Al Anan برط العنان	Al-Enanالعنان	161021
			Taizz تعز	Shara'b As Salam شرعب السلام	1503		1610	#NAME?	Bart Al Anan برط العنان	Al-Maaterahالمعاطره	161026
							1610	#NAME?	Bart Al Anan برط العنان	Tho Zaidذو زيد	161023
							1610	#NAME?	Bart Al Anan برط العنان	Thee Mousaذو موسى	161022
							1610	#NAME?	Bart Al Anan برط العنان	Rahoubرحوب	161024
							1601	#NAME?	Khabb wa ash Sha'af خب و الشعف	Al-Rayanالريان	160123
							1601	#NAME?	Khabb wa ash Sha'af خب و الشعف	Al-Shafالشعف	160122
							1601	#NAME?	Khabb wa ash Sha'af خب و الشعف	Al-Yatamahاليتمه	160121
							1601	#NAME?	Khabb wa ash Sha'af خب و الشعف	Wadi Khabوادي خب	160124
							1612	#NAME?	Kharab Al Marashi خراب المراشى	Al-Kharabالخراب	161222
							1612	#NAME?	Kharab Al Marashi خراب المراشى	Al-Shuaraالشعراء	161223
							1612	#NAME?	Kharab Al Marashi خراب المراشى	Al-Muranahالمرانه	161221
							1612	#NAME?	Kharab Al Marashi خراب المراشى	Heijanهيجان	161224
							1611	#NAME?	Rajuzah رجوزه	Al-Behabahالبحباحه	161131
							1611	#NAME?	Rajuzah رجوزه	Al-Khashahالخشعة	161129
							1611	#NAME?	Rajuzah رجوزه	Al-Serarالسرار	161123
							1611	#NAME?	Rajuzah رجوزه	Al-Ardhyahالعرضيه	161126
							1611	#NAME?	Rajuzah رجوزه	Al-Oreinالعرين	161122
							1611	#NAME?	Rajuzah رجوزه	Al-Qershahالقرشة	161127
							1611	#NAME?	Rajuzah رجوزه	Al-Mjalahالمجعلة	161128
							1611	#NAME?	Rajuzah رجوزه	Dhahyahدحيه	161125
							1611	#NAME?	Rajuzah رجوزه	Rajouzahرجوزه	161121
							1611	#NAME?	Rajuzah رجوزه	Madajerمداجر	161130
							1611	#NAME?	Rajuzah رجوزه	Wadi Bani Nawfوادي بني نوف	161124
							2804	#NAME?	Al Ghaydah الغيظه	Al-Gheydahالغيظه	280421
							2804	#NAME?	Al Ghaydah الغيظه	Al-Fidamiالفيدمي	280422
							2806	#NAME?	Al Masilah المسيلة	Al-Masilahالمسيله	280621
							2802	#NAME?	Hat حات	Haatحات	280221
							2809	#NAME?	Huswain حصوين	Hesweenحصوين	280921
							2803	#NAME?	Hawf حوف	Jathebجاذب	280321
							2803	#NAME?	Hawf حوف	Damqoutدمقوت	280322
							2807	#NAME?	Sayhut سيحوت	Sayhoutسيحوت	280721
							2807	#NAME?	Sayhut سيحوت	Etabعتاب	280722
							2801	#NAME?	Shahan شحن	Habroutحبروت	280121
							2808	#NAME?	Qishn قشن	Qashanقشن	280821
							2805	#NAME?	Man'ar منعر	Manarمنعر	280521
							2704	#NAME?	Al Khabt الخبت	Al-Shaafel Al-Soflaالشعافل السفلى	270425
							2704	#NAME?	Al Khabt الخبت	Al-Sha'afel Al-Olyaالشعافل العليا	270424
							2704	#NAME?	Al Khabt الخبت	Al-Dhaherالظاهر	270423
							2704	#NAME?	Al Khabt الخبت	Al-Amaryahالعماريه	270430
							2704	#NAME?	Al Khabt الخبت	Al-Wastahالواسطه	270426
							2704	#NAME?	Al Khabt الخبت	Athraأذرع	270427
							2704	#NAME?	Al Khabt الخبت	Bani Emarahبني عماره	270431
							2704	#NAME?	Al Khabt الخبت	Jubaجبع	270422
							2704	#NAME?	Al Khabt الخبت	Obanعبان	270428
							2704	#NAME?	Al Khabt الخبت	Absعبس	270429
							2704	#NAME?	Al Khabt الخبت	Namrahنمره	270421
							2704	#NAME?	Al Khabt الخبت	Wadi Sumei'eوادي سميع	270432
							2703	#NAME?	Ar Rujum الرجم	Al-Bushariالبشاري	270326
							2703	#NAME?	Ar Rujum الرجم	Al-Jaradiالجرادي	270324
							2703	#NAME?	Ar Rujum الرجم	Al-Thariالذاري	270337
							2703	#NAME?	Ar Rujum الرجم	Al-Rojomالرجم	270321
							2703	#NAME?	Ar Rujum الرجم	Al-Rawhaniالروحاني	270333
							2703	#NAME?	Ar Rujum الرجم	Al-Soltanالسلطان	270323
							2703	#NAME?	Ar Rujum الرجم	Al-Azkiالعزكي	270332
							2703	#NAME?	Ar Rujum الرجم	Al-Madaniالمدني	270325
							2703	#NAME?	Ar Rujum الرجم	Bani Asadبني اسعد	270330
							2703	#NAME?	Ar Rujum الرجم	Bani Al-Badiبني البدي	270336
							2703	#NAME?	Ar Rujum الرجم	Bani Al-Jalabiبني الجلبي	270334
							2703	#NAME?	Ar Rujum الرجم	Bani Al-Ghotheifiبني الغذيفي	270327
							2703	#NAME?	Ar Rujum الرجم	Bani Al-Ghasalبني الغسال	270328
							2703	#NAME?	Ar Rujum الرجم	Bani Al-Musabبني المصعب	270322
							2703	#NAME?	Ar Rujum الرجم	Bani Owadبني عواض	270329
							2703	#NAME?	Ar Rujum الرجم	Bani Haithamبني هيثم	270331
							2703	#NAME?	Ar Rujum الرجم	Ghaleb Robayeiغالب ربيعي	270335
							2702	#NAME?	At Tawilah الطويلة	Al-Zabeehالزبيح	270227
							2702	#NAME?	At Tawilah الطويلة	Al-Dhula Al-Asfalالضلاع الاسفل	270230
							2702	#NAME?	At Tawilah الطويلة	Al-Gharbiالغربي	270229
							2702	#NAME?	At Tawilah الطويلة	Aal-Qasabahالقصبة	270221
							2702	#NAME?	At Tawilah الطويلة	Bani Al-Hajajبني الحجاج	270228
							2702	#NAME?	At Tawilah الطويلة	Bani Al-Khayatبني الخياط	270222
							2702	#NAME?	At Tawilah الطويلة	Bani Al-Tholaniبني الذولاني	270224
							2702	#NAME?	At Tawilah الطويلة	Bani Seriبني سري	270225
							2702	#NAME?	At Tawilah الطويلة	Shamat (Al-Makheir *شمات (حصن المخير)	270223
							2702	#NAME?	At Tawilah الطويلة	La'ahلاعه	270226
							2709	#NAME?	Al Mahwait المحويت	Al-Ahjoulالأحجول	270921
							2709	#NAME?	Al Mahwait المحويت	Al-Howaselamالحواصلــه	270931
							2709	#NAME?	Al Mahwait المحويت	Al-Orqobالعرقوب	270922
							2709	#NAME?	Al Mahwait المحويت	Al-Gharbi Al-Asfalالغربي الاسفل	270936
							2709	#NAME?	Al Mahwait المحويت	Al-Gharbi Al-Aalaالغربي الاعلى	270934
							2709	#NAME?	Al Mahwait المحويت	Al-Majadeelالمجاديل	270933
							2709	#NAME?	Al Mahwait المحويت	Al-Wasatالوسط	270924
							2709	#NAME?	Al Mahwait المحويت	Belad Gheilبلاد غيل	270937
							2709	#NAME?	Al Mahwait المحويت	Bani Abjrبني ابجر	270935
							2709	#NAME?	Al Mahwait المحويت	Bani Al-Waleedبني الوليد	270932
							2709	#NAME?	Al Mahwait المحويت	Bait Al-Qahtaniبيت القحطاني	270929
							2709	#NAME?	Al Mahwait المحويت	Thamerثامر	270928
							2709	#NAME?	Al Mahwait المحويت	Al-Taraf Mountainجبل الطرف	270923
							2709	#NAME?	Al Mahwait المحويت	Tuhamahطحــامــه	270930
							2709	#NAME?	Al Mahwait المحويت	Anbarعنبر	270925
							2709	#NAME?	Al Mahwait المحويت	Qeblat Ebn Abdullahقبلة ابن عبدالله	270926
							2709	#NAME?	Al Mahwait المحويت	Qeblat Khadeefقبلة خديف	270927
							2707	#NAME?	Bani Sa'd بني سعد	Eastern Al-Ja'aferahالجعافره الشرقى	270721
							2707	#NAME?	Bani Sa'd بني سعد	Western Al-Jaaferahالجعافره الغربيه	270727
							2707	#NAME?	Bani Sa'd بني سعد	Al-Showeeالشويع	270739
							2707	#NAME?	Bani Sa'd بني سعد	Al-Taweilالطويل	270731
							2707	#NAME?	Bani Sa'd بني سعد	Al-Qwazeahالقوازعه	270737
							2707	#NAME?	Bani Sa'd بني سعد	Al-Wahawehالوحاوح	270729
							2707	#NAME?	Bani Sa'd بني سعد	Bani Al-Showaishiبنى الشويشى	270736
							2707	#NAME?	Bani Sa'd بني سعد	Bani Hamadiبنى حمادي	270733
							2707	#NAME?	Bani Sa'd بني سعد	Bani Shebaبنى سباء	270738
							2707	#NAME?	Bani Sa'd بني سعد	Bani Aliبنى على	270735
							2707	#NAME?	Bani Sa'd بني سعد	Bani Quratبنى قراط	270741
							2707	#NAME?	Bani Sa'd بني سعد	Bani Mohammadبنى محمد	270723
							2707	#NAME?	Bani Sa'd بني سعد	Bani Maqdamبنى مقدم	270722
							2707	#NAME?	Bani Sa'd بني سعد	Bani Al-Azraqبني الازراق	270724
							2707	#NAME?	Bani Sa'd بني سعد	Bani Zaidبني زيد	270726
							2707	#NAME?	Bani Sa'd بني سعد	Bani Shadeedبني شديد	270725
							2707	#NAME?	Bani Sa'd بني سعد	Deer Al-Shareefدير الشريف	270734
							2707	#NAME?	Bani Sa'd بني سعد	Otmahعتمه	270728
							2707	#NAME?	Bani Sa'd بني سعد	Qarn Al-Masjedقرن المسجد	270730
							2707	#NAME?	Bani Sa'd بني سعد	Qeimahقيهمه	270732
							2707	#NAME?	Bani Sa'd بني سعد	Huwaaهواع	270740
							2706	#NAME?	Hufash حفاش	Al-Thariالذارى	270624
							2706	#NAME?	Hufash حفاش	Al-Sahman Bani Omarالسهمان بنى عمر	270626
							2706	#NAME?	Hufash حفاش	Al-Malahenahالملاحنه	270622
							2706	#NAME?	Hufash حفاش	Bani Dahmanبنى دهمان	270621
							2706	#NAME?	Hufash حفاش	Bani Qashbبنى قشب	270623
							2706	#NAME?	Hufash حفاش	Bani Ahmedبني احمد	270625
							2706	#NAME?	Hufash حفاش	Bani Asadبني أسعد	270632
							2706	#NAME?	Hufash حفاش	Bani Mamounبني مأمون	270631
							2706	#NAME?	Hufash حفاش	Bait Al-Shama'aبيت الشماع	270627
							2706	#NAME?	Hufash حفاش	Noaman Mountainجبل نعمان	270630
							2706	#NAME?	Hufash حفاش	Humatahحماطه	270628
							2706	#NAME?	Hufash حفاش	Ras Al-Ahjulراس الاحجول	270629
							2701	#NAME?	Shibam Kawkaban شبام كوكبان	Al-Ahjourالأهجر	270123
							2701	#NAME?	Shibam Kawkaban شبام كوكبان	Al-Zubeiratالزبيرات	270124
							2701	#NAME?	Shibam Kawkaban شبام كوكبان	Dhola Al-Aalaضلاع الأعلى	270122
							2708	#NAME?	Al Mahwait City مدينة المحويت	Al-Mehweitالمحويت	270821
							2705	#NAME?	Milhan ملحان	Al-Rawdhahالروضه	270523
							2705	#NAME?	Milhan ملحان	Al-Shujafالشجاف	270521
							2705	#NAME?	Milhan ملحان	Al-Sharq Al-Ghazawe*الشرق الغزاونه	270539
							2705	#NAME?	Milhan ملحان	Al-Sheabالشعاب	270536
							2705	#NAME?	Milhan ملحان	Al-Shamaryahالشماريه	270522
							2705	#NAME?	Milhan ملحان	Al-Shamasenahالشماسنه	270535
							2705	#NAME?	Milhan ملحان	Al-Asowsالعسوس	270537
							2705	#NAME?	Milhan ملحان	Al-Asaferahالعصافره	270525
							2705	#NAME?	Milhan ملحان	Al-Amaryahالعماريه	270532
							2705	#NAME?	Milhan ملحان	Al-Qeblahالقبله	270524
							2705	#NAME?	Milhan ملحان	Al-Mazebahالمعازبه	270529
							2705	#NAME?	Milhan ملحان	Baheshباحش	270526
							2705	#NAME?	Milhan ملحان	Bad'hبدح	270533
							2705	#NAME?	Milhan ملحان	Bani Al-Osaiferiبني العصيفري	270540
							2705	#NAME?	Milhan ملحان	Bani Aliبني علي	270527
							2705	#NAME?	Milhan ملحان	Bani Macarبني مكار	270541
							2705	#NAME?	Milhan ملحان	Bani Muleikبني مليك	270528
							2705	#NAME?	Milhan ملحان	Bani Wahbبني وهب	270538
							2705	#NAME?	Milhan ملحان	Jubaجبع	270534
							2705	#NAME?	Milhan ملحان	Habatهباط	270531
							2705	#NAME?	Milhan ملحان	Hamdaanهمدان	270530
							2914	#NAME?	As Sawd السود	Al-Rahbeinالرحبين	291424
							2914	#NAME?	As Sawd السود	Al-Ojeiratالعجيرات	291427
							2914	#NAME?	As Sawd السود	Al-Amreenالعمريين	291425
							2914	#NAME?	As Sawd السود	Belad Janbبلاد جنب	291422
							2914	#NAME?	As Sawd السود	Bani Al-Harethبني الحارث	291426
							2914	#NAME?	As Sawd السود	Bani Jaish Al-Asfalبني جيش الاسفل	291431
							2914	#NAME?	As Sawd السود	Bani Jeish Al-Aalaبني جيش الاعلى	291429
							2914	#NAME?	As Sawd السود	Bani Talqبني طلق	291423
							2914	#NAME?	As Sawd السود	Bani Henan & Al-Bad*بني هنان والبدو	291421
							2914	#NAME?	As Sawd السود	Qutabahقطابه	291428
							2914	#NAME?	As Sawd السود	Hamlهمل	291430
							2913	#NAME?	As Sudah السوده	Ebn Ahkumابن احكم	291324
							2913	#NAME?	As Sudah السوده	Bani Mansourبني منصور	291323
							2913	#NAME?	As Sudah السوده	Ateifahعطيفة	291322
							2913	#NAME?	As Sudah السوده	Nasherناشر	291321
							2903	#NAME?	Al Ashah العشـــــه	Al-Batanahالبطنــــه	290324
							2903	#NAME?	Al Ashah العشـــــه	Al-Sawadالسواد	290331
							2903	#NAME?	Al Ashah العشـــــه	Al-Meradhah and Al-*المعراضــه والواسـع	290329
							2903	#NAME?	Al Ashah العشـــــه	Hashefحاشـف	290327
							2903	#NAME?	Al Ashah العشـــــه	Dananدنـــان	290328
							2903	#NAME?	Al Ashah العشـــــه	Tho Khairanذو خيران	290322
							2903	#NAME?	Al Ashah العشـــــه	Reishanريشان	290323
							2903	#NAME?	Al Ashah العشـــــه	Sadanصـــدان	290321
							2903	#NAME?	Al Ashah العشـــــه	Qaahقاعـــــه	290330
							2903	#NAME?	Al Ashah العشـــــه	Qarhd and Al-Fardatقرهد والفردات	290326
							2903	#NAME?	Al Ashah العشـــــه	Qef Tho Hudeianقف ذو هديان	290325
							2906	#NAME?	Al Madan المــدان	Bani Owfبني عـــوف	290622
							2906	#NAME?	Al Madan المــدان	Bani Nasrبني نسر	290621
							2906	#NAME?	Al Madan المــدان	Bani Noufبني نـــوف	290623
							2920	#NAME?	Bani Suraim بني صريم	Bani Ghotheimahبني غثيمه	292025
							2920	#NAME?	Bani Suraim بني صريم	Bani Qaisبني قيس	292023
							2920	#NAME?	Bani Suraim بني صريم	Bani Malekبني مالك	292024
							2920	#NAME?	Bani Suraim بني صريم	Khyarخيار	292021
							2920	#NAME?	Bani Suraim بني صريم	Wadeah Hashedوادعه حاشد	292022
							2917	#NAME?	Thula ثلاء	Al-Khameisالخميس	291722
							2917	#NAME?	Thula ثلاء	Al-Sormالصرم	291724
							2917	#NAME?	Thula ثلاء	Al-Masanaeالمصانع	291726
							2917	#NAME?	Thula ثلاء	Bani Al-Abasبني العباس	291725
							2917	#NAME?	Thula ثلاء	Thola'aثلاء	291723
							2917	#NAME?	Thula ثلاء	Hababahحبابه	291721
							2912	#NAME?	Jabal Iyal Yazid جبل عيال يزيد	Al-Achoumالاكهوم	291223
							2912	#NAME?	Jabal Iyal Yazid جبل عيال يزيد	Al-Tholthالثلث	291224
							2912	#NAME?	Jabal Iyal Yazid جبل عيال يزيد	Eastern Ruboالربع الشرقي	291221
							2912	#NAME?	Jabal Iyal Yazid جبل عيال يزيد	Eyal Hatemعيال حاتم	291225
							2912	#NAME?	Jabal Iyal Yazid جبل عيال يزيد	Eyal Yehyaعيال يحيى	291222
							2901	#NAME?	Harf Sufyan حرف سفيان	Al-Harfالحرف	290121
							2901	#NAME?	Harf Sufyan حرف سفيان	Al-Heirahالحيره	290127
							2901	#NAME?	Harf Sufyan حرف سفيان	Al-Sawadالسواد	290129
							2901	#NAME?	Harf Sufyan حرف سفيان	Al-Amshyahالعمشيه	290128
							2901	#NAME?	Harf Sufyan حرف سفيان	Kheywan Al-Hamraخيوان الحمراء	290122
							2901	#NAME?	Harf Sufyan حرف سفيان	Wadi Sefyanوادى سفيان	290126
							2901	#NAME?	Harf Sufyan حرف سفيان	Wadi Eyanوادى عيان	290125
							2901	#NAME?	Harf Sufyan حرف سفيان	Wadi Jawfan and Hub*وادي جوفان وحباشه	290124
							2901	#NAME?	Harf Sufyan حرف سفيان	Wadi Adfوادي عدف	290123
							2901	#NAME?	Harf Sufyan حرف سفيان	Wasetواسط	290130
							2902	#NAME?	Huth حوث	Al-Khamriالخمري	290224
							2902	#NAME?	Huth حوث	Al-Saddahالسادده	290223
							2902	#NAME?	Huth حوث	Al-Maamerahالمعامره	290231
							2902	#NAME?	Huth حوث	Berwashبراوش	290227
							2902	#NAME?	Huth حوث	Bawbanبوبان	290235
							2902	#NAME?	Huth حوث	Howthحوث	290221
							2902	#NAME?	Huth حوث	Kharashخراش	290226
							2902	#NAME?	Huth حوث	Khaiwanخيوان	290233
							2902	#NAME?	Huth حوث	Tho Al-Qutaishذو القطيش	290229
							2902	#NAME?	Huth حوث	Tho Aliذو علي	290228
							2902	#NAME?	Huth حوث	Tho Alyanذو عليان	290234
							2902	#NAME?	Huth حوث	Tho Anashذو عناش	290222
							2902	#NAME?	Huth حوث	Thosailahذوسيله	290230
							2902	#NAME?	Huth حوث	Tho Eidذوعيد	290225
							2902	#NAME?	Huth حوث	Thee Yabelذى يبل	290232
							2910	#NAME?	Kharif خارف	Tholth Al-Zawdiثلث الزودي	291025
							2910	#NAME?	Kharif خارف	Tholth Al-Wasetثلث الواسط	291027
							2910	#NAME?	Kharif خارف	Tholth Dhahyanثلث ضحيان	291026
							2910	#NAME?	Kharif خارف	Khameis Abo Thaibahخميس ابوذيبه	291028
							2910	#NAME?	Kharif خارف	Khameis Al-Qaefiخميس القائفي	291022
							2910	#NAME?	Kharif خارف	Khameis Al-Qudeimiخميس القديمي	291021
							2910	#NAME?	Kharif خارف	Khamees Harmalخميس حرمل	291023
							2910	#NAME?	Kharif خارف	Khameis Harashخميس هراش	291024
							2919	#NAME?	Khamir خمر	Al-Jurafالجراف	291926
							2919	#NAME?	Khamir خمر	Al-Sanatein and Al-*السنتين والغيل	291922
							2919	#NAME?	Khamir خمر	Al-Dhaherالظاهر	291921
							2919	#NAME?	Khamir خمر	Ahlab Al-Huseinاهلابا لحسين	291924
							2919	#NAME?	Khamir خمر	Gharbanغربان	291925
							2919	#NAME?	Khamir خمر	Ghashmغشم	291923
							2909	#NAME?	Dhi Bin ذيبين	Bani Jabrبني جبر	290923
							2909	#NAME?	Dhi Bin ذيبين	Sefyanسفيان	290921
							2909	#NAME?	Dhi Bin ذيبين	Marhabahمرهبه	290922
							2911	#NAME?	Raydah ريده	Hamdahحمـــده	291123
							2911	#NAME?	Raydah ريده	Theifanذيفان	291121
							2911	#NAME?	Raydah ريده	Reidahريده	291122
							2911	#NAME?	Raydah ريده	Ghoulah Ajeebغولــه عجيــب	291124
							2905	#NAME?	Shaharah شهاره	Threiذري	290522
							2905	#NAME?	Shaharah شهاره	Eastern Seeranسيران الشرقـي	290523
							2905	#NAME?	Shaharah شهاره	Western Seiranسيران الغربي	290524
							2905	#NAME?	Shaharah شهاره	Shaharahشهاره	290521
							2907	#NAME?	Suwayr صـويــــر	Al-Tholthالثلث	290725
							2907	#NAME?	Suwayr صـويــــر	Al-Theibahالذيبة	290722
							2907	#NAME?	Suwayr صـويــــر	Al-Ojeiratالعجيرات	290724
							2907	#NAME?	Suwayr صـويــــر	Al-Ghanayaالغنايا	290723
							2907	#NAME?	Suwayr صـويــــر	Al-Ghanayaسيران الغربي	290726
							2907	#NAME?	Suwayr صـويــــر	Fuleihفليـــح	290721
							2908	#NAME?	Habur Zulaymah حبور ظليمة	Al-Khameis Al-Wasetالخميس الواسط	290821
							2908	#NAME?	Habur Zulaymah حبور ظليمة	Bani Eidبني عيد	290822
							2908	#NAME?	Habur Zulaymah حبور ظليمة	Khameis Bani Dahshخميس بني دهش	290823
							2908	#NAME?	Habur Zulaymah حبور ظليمة	Khameis Hajourخميس حجور	290824
							2915	#NAME?	Amran عمران	Al-Ashmourالاشمور	291522
							2915	#NAME?	Amran عمران	Amranعمران	291521
							2918	#NAME?	Iyal Surayh عيال سريح	Al-Rayah Al-Wustaالرايه الوسطى	291822
							2918	#NAME?	Iyal Surayh عيال سريح	Bani Hajajبنى حجاج	291823
							2918	#NAME?	Iyal Surayh عيال سريح	Bani Abdبنى عبد	291824
							2918	#NAME?	Iyal Surayh عيال سريح	Al-Khameisخميس قهال	291821
							2904	#NAME?	Al Qaflah القفلة	Al-Batanahالبطنه	290424
							2904	#NAME?	Al Qaflah القفلة	Al-Shatالشط	290423
							2904	#NAME?	Al Qaflah القفلة	Al-Gharbiالغربى	290422
							2904	#NAME?	Al Qaflah القفلة	Al-Qaflahالقفلة	290421
							2904	#NAME?	Al Qaflah القفلة	Tho Gheithanذو غيثان	290425
							2916	#NAME?	Maswar مسور	Al-Tuhamالتهام	291629
							2916	#NAME?	Maswar مسور	Al-Jadmالجدم	291631
							2916	#NAME?	Maswar مسور	Al-Rugheilالرغيل	291622
							2916	#NAME?	Maswar مسور	Bani Asadبني اسعد	291628
							2916	#NAME?	Maswar مسور	Bani Al-Cureibiبني الكريبي	291632
							2916	#NAME?	Maswar مسور	Bani Jasmarبني جسمر	291627
							2916	#NAME?	Maswar مسور	Bani Hoorبني حور	291630
							2916	#NAME?	Maswar مسور	Bani Mahdiبني مهدي	291623
							2916	#NAME?	Maswar مسور	Maswar Mountainجبل مسور	291621
							2916	#NAME?	Maswar مسور	Eyal Moumarعيال مومر	291624
							2916	#NAME?	Maswar مسور	Qeilabقيلاب	291626
							2916	#NAME?	Maswar مسور	Wadi Eyal Aliوادي عيال علي	291625
							2001	#NAME?	Al Hada الحداء	Aamas Al-Jabalاعماس الجبل	200127
							2001	#NAME?	Al Hada الحداء	Aamas Al-Dhulaaاعماس الضلاع	200138
							2001	#NAME?	Al Hada الحداء	Al-Jaradahالجرده	200134
							2001	#NAME?	Al Hada الحداء	Al-Rashdahالرشدة	200124
							2001	#NAME?	Al Hada الحداء	Al-Sawadالسواد	200133
							2001	#NAME?	Al Hada الحداء	Al-Shabatanالشبطان	200131
							2001	#NAME?	Al Hada الحداء	Al-Aabsyahالعابسيه	200132
							2001	#NAME?	Al Hada الحداء	Al-Comaimالكميم	200121
							2001	#NAME?	Al Hada الحداء	Al-Mughadyahالمغاديه	200149
							2001	#NAME?	Al Hada الحداء	Al-Malhaالملحاء	200130
							2001	#NAME?	Al Hada الحداء	Al-Nasrahالنصره	200148
							2001	#NAME?	Al Hada الحداء	Bani Jameilبني جميل	200137
							2001	#NAME?	Al Hada الحداء	Bani Hudaijahبني حديجة	200146
							2001	#NAME?	Al Hada الحداء	Bani Zaidanبني زيدان	200139
							2001	#NAME?	Al Hada الحداء	Bani Eisa Al-Suhaidبني عيسى الصهيد	200140
							2001	#NAME?	Al Hada الحداء	Bani Eisa Haidabahبني عيسى حيدبه	200123
							2001	#NAME?	Al Hada الحداء	Bani Falahبني فلاح	200143
							2001	#NAME?	Al Hada الحداء	Bani Qousبني قوس	200129
							2001	#NAME?	Al Hada الحداء	Bait Abo Aatefبيت ابو عاطف	200142
							2001	#NAME?	Al Hada الحداء	Thoubanثوبان	200141
							2001	#NAME?	Al Hada الحداء	Zurajahزراجة	200128
							2001	#NAME?	Al Hada الحداء	Soblat Bani Bukheitسبلة بني بخيت	200145
							2001	#NAME?	Al Hada الحداء	Tameehطميح	200122
							2001	#NAME?	Al Hada الحداء	Abeedah Al-Soflaعبيده السفلى	200136
							2001	#NAME?	Al Hada الحداء	Abeedah Al-Olyaعبيده العليا	200147
							2001	#NAME?	Al Hada الحداء	Calbat Mahtharahكلبة محذرة	200135
							2001	#NAME?	Al Hada الحداء	Cowman Al-Mahraqكومان المحرق	200126
							2001	#NAME?	Al Hada الحداء	Cowman Senamahكومان سنامه	200144
							2001	#NAME?	Al Hada الحداء	Neisanنيسان	200125
							2012	#NAME?	Al Manar المنار	Al-Jaheliالجاهلي	201223
							2012	#NAME?	Al Manar المنار	Al-Jaferahالجعافرة	201232
							2012	#NAME?	Al Manar المنار	Al-Rayahالرعية	201233
							2012	#NAME?	Al Manar المنار	Al-Saidالصيد	201222
							2012	#NAME?	Al Manar المنار	Al-Cainahالكينعة	201221
							2012	#NAME?	Al Manar المنار	Al-Majanالمجن	201231
							2012	#NAME?	Al Manar المنار	Al-Maeinahالمعينة	201236
							2012	#NAME?	Al Manar المنار	Bani Al-Sagheerبني الصغير	201230
							2012	#NAME?	Al Manar المنار	Bani Salamahبني سلامة	201235
							2012	#NAME?	Al Manar المنار	Es'haq Mountainجبل اسحاق	201227
							2012	#NAME?	Al Manar المنار	Thahebذاهب	201228
							2012	#NAME?	Al Manar المنار	Thee Houdذي حود	201226
							2012	#NAME?	Al Manar المنار	Anbanعنبان	201229
							2012	#NAME?	Al Manar المنار	Gharbanغربان	201225
							2012	#NAME?	Al Manar المنار	Cohalكهال	201224
							2012	#NAME?	Al Manar المنار	Mawerماور	201234
							2003	#NAME?	Jabal Ash sharq جبل الشرق	Al-Jumaihahالجميحه	200334
							2003	#NAME?	Jabal Ash sharq جبل الشرق	Al-Humaitahالحميطة	200333
							2003	#NAME?	Jabal Ash sharq جبل الشرق	Al-Dhuhrah Bn Qashe*الظهرة بن قشيب	200323
							2003	#NAME?	Jabal Ash sharq جبل الشرق	Al-Adaniالعدني	200321
							2003	#NAME?	Jabal Ash sharq جبل الشرق	Al-Qarahالقارة	200336
							2003	#NAME?	Jabal Ash sharq جبل الشرق	Al-Mazabahالمعزبه	200331
							2003	#NAME?	Jabal Ash sharq جبل الشرق	Bani Hureishبنى حريش	200335
							2003	#NAME?	Jabal Ash sharq جبل الشرق	Bani Rawiahبنى رويه	200328
							2003	#NAME?	Jabal Ash sharq جبل الشرق	Bani Asadبني اسعد	200337
							2003	#NAME?	Jabal Ash sharq جبل الشرق	Demamدمام	200332
							2003	#NAME?	Jabal Ash sharq جبل الشرق	Sharqi Jabal Al-Sha*شرقي جبل الشرق	200322
							2003	#NAME?	Jabal Ash sharq جبل الشرق	Qebli Bani Qusheibقبلي بني قشيب	200327
							2003	#NAME?	Jabal Ash sharq جبل الشرق	Qarfقرف	200329
							2003	#NAME?	Jabal Ash sharq جبل الشرق	Mekhlaf Al-Hada'aمخلاف الحداء	200324
							2003	#NAME?	Jabal Ash sharq جبل الشرق	Mekhlaf Qaranمخلاف قران	200325
							2003	#NAME?	Jabal Ash sharq جبل الشرق	Maghrabat Bani Al-Y*مغربه بني اليمني	200330
							2003	#NAME?	Jabal Ash sharq جبل الشرق	Mawsatat Jabal Al-S*موسطة جبل الشرق	200326
							2003	#NAME?	Jabal Ash sharq جبل الشرق	Mawsatah Bani Qashbموسطه بنى قشب	200338
							2002	#NAME?	Jahran جهران	Al-Madarejالمدراج	200223
							2002	#NAME?	Jahran جهران	Al-Mawsatahالموسطه	200221
							2002	#NAME?	Jahran جهران	Sefl Jahranسفل جهران	200222
							2002	#NAME?	Jahran جهران	Elw Jahranعلو جهران	200224
							2011	#NAME?	Dawran Aness ضوران اًنس	Ehlalاحلال	201137
							2011	#NAME?	Dawran Aness ضوران اًنس	Al-Jabalالجبل	201150
							2011	#NAME?	Dawran Aness ضوران اًنس	Al-Habsالحبس	201138
							2011	#NAME?	Dawran Aness ضوران اًنس	Al-Salafالسلف	201135
							2011	#NAME?	Dawran Aness ضوران اًنس	Al-Seihالصيح	201151
							2011	#NAME?	Dawran Aness ضوران اًنس	Al-Aredhahالعارضة	201124
							2011	#NAME?	Dawran Aness ضوران اًنس	Al-Qetahالقطعة	201123
							2011	#NAME?	Dawran Aness ضوران اًنس	Al-Cabالكعب	201141
							2011	#NAME?	Dawran Aness ضوران اًنس	Al-Maronالمرون	201132
							2011	#NAME?	Dawran Aness ضوران اًنس	Bakeilبكيل	201125
							2011	#NAME?	Dawran Aness ضوران اًنس	Bani Al-Ashramبني الاشرم	201147
							2011	#NAME?	Dawran Aness ضوران اًنس	Bani Al-Shaieiبني الشيعى	201131
							2011	#NAME?	Dawran Aness ضوران اًنس	Bani Hatemبني حاتم	201136
							2011	#NAME?	Dawran Aness ضوران اًنس	Bani Suwaidبني سويد	201129
							2011	#NAME?	Dawran Aness ضوران اًنس	Bani Eisaبني عيسى	201148
							2011	#NAME?	Dawran Aness ضوران اًنس	Bait Al-Hajriبيت الحجري	201127
							2011	#NAME?	Dawran Aness ضوران اًنس	Bait Al-Omeisyبيت العميسي	201133
							2011	#NAME?	Dawran Aness ضوران اًنس	Bait Al-Ansiبيت العنسي	201149
							2011	#NAME?	Dawran Aness ضوران اًنس	Thumanahثمانة	201134
							2011	#NAME?	Dawran Aness ضوران اًنس	Al-Souq Mountainجبل السوق	201142
							2011	#NAME?	Dawran Aness ضوران اًنس	Hemyarحمير	201130
							2011	#NAME?	Dawran Aness ضوران اًنس	Khoms Al-Haqlخمس الحقل	201121
							2011	#NAME?	Dawran Aness ضوران اًنس	Khams Al-Wasatخمس الوسط	201122
							2011	#NAME?	Dawran Aness ضوران اًنس	Khoms Bani Al-Suhaqiخمس بني السهاقي	201128
							2011	#NAME?	Dawran Aness ضوران اًنس	Khoms Bani Fadhlخمس بني فضل	201145
							2011	#NAME?	Dawran Aness ضوران اًنس	Khoms Hazeemخمس حزيم	201126
							2011	#NAME?	Dawran Aness ضوران اًنس	Sharehشارح	201143
							2011	#NAME?	Dawran Aness ضوران اًنس	Dhuleimظليم	201139
							2011	#NAME?	Dawran Aness ضوران اًنس	Arjazعرجز	201146
							2011	#NAME?	Dawran Aness ضوران اًنس	Hadadهداد	201144
							2011	#NAME?	Dawran Aness ضوران اًنس	Yetarيتار	201140
							2005	#NAME?	Utmah عتمة	Al-Tamالتام	200540
							2005	#NAME?	Utmah عتمة	Al-Tholthالثلث	200553
							2005	#NAME?	Utmah عتمة	Al-Hawadethالحوادث	200542
							2005	#NAME?	Utmah عتمة	Al-THeraالذراع	200556
							2005	#NAME?	Utmah عتمة	Al-Rabeeahالربيعه	200528
							2005	#NAME?	Utmah عتمة	Al-Seflالسفل	200523
							2005	#NAME?	Utmah عتمة	Al-Salafالسلف	200547
							2005	#NAME?	Utmah عتمة	Al-Sharafiالشرفى	200574
							2005	#NAME?	Utmah عتمة	Al-Sharm Al-Safelالشرم السافل	200559
							2005	#NAME?	Utmah عتمة	Al-Sharm Al-Aaliالشرم العالي	200561
							2005	#NAME?	Utmah عتمة	Al-Shu'ubالشعوب	200532
							2005	#NAME?	Utmah عتمة	Al-Shaqr and Dhalmanالشقر وظلمان	200543
							2005	#NAME?	Utmah عتمة	Al-Safa'aالصفاء	200530
							2005	#NAME?	Utmah عتمة	Al-Aqd Al-Safelالعقدالسافل	200545
							2005	#NAME?	Utmah عتمة	Al-Aqd Al-Aaliالعقدالعالى	200544
							2005	#NAME?	Utmah عتمة	Al-Gharbi and Al-Fa*الغربى والفجرة	200573
							2005	#NAME?	Utmah عتمة	Al-Gharbi and Al-Ta*الغربي والطفن	200570
							2005	#NAME?	Utmah عتمة	Al-Qablالقبل	200564
							2005	#NAME?	Utmah عتمة	Al-Qehsahالقحصه	200538
							2005	#NAME?	Utmah عتمة	Al-Qeshbالقشب	200572
							2005	#NAME?	Utmah عتمة	Al-Qodالقعد	200533
							2005	#NAME?	Utmah عتمة	Al-Masanaeالمصانع	200571
							2005	#NAME?	Utmah عتمة	Al-Metbabahالمطبابه	200527
							2005	#NAME?	Utmah عتمة	Al-Meqranahالمقرانه	200536
							2005	#NAME?	Utmah عتمة	Al-Muqanzahالمقنزعه	200548
							2005	#NAME?	Utmah عتمة	Al-Nasefahالناصفه	200534
							2005	#NAME?	Utmah عتمة	Al-Nobateinالنوبتين	200537
							2005	#NAME?	Utmah عتمة	Al-Hadlahالهادله	200535
							2005	#NAME?	Utmah عتمة	Barwahبروة	200567
							2005	#NAME?	Utmah عتمة	Bani Asadبنى اسد	200568
							2005	#NAME?	Utmah عتمة	Bani Al-Bahriبنى البحري	200554
							2005	#NAME?	Utmah عتمة	Bani Al-Zekreiبنى الزكرى	200550
							2005	#NAME?	Utmah عتمة	Bani Al-Arassبنى العراص	200557
							2005	#NAME?	Utmah عتمة	Bani Rafeeبنى رفيع	200560
							2005	#NAME?	Utmah عتمة	Bani Abdo Al-Samadبنى عبدالصمد	200566
							2005	#NAME?	Utmah عتمة	Bani Aywahبنى عيوه	200569
							2005	#NAME?	Utmah عتمة	Bani Murtadبنى مرتد	200529
							2005	#NAME?	Utmah عتمة	Bani Buaithبني بعيث	200565
							2005	#NAME?	Utmah عتمة	Bani Huseinبني حسين	200558
							2005	#NAME?	Utmah عتمة	Bani Suwaidبني سويد	200521
							2005	#NAME?	Utmah عتمة	Bani Ghuraibبني غريب	200577
							2005	#NAME?	Utmah عتمة	Bani Ghuseinبني غصين	200525
							2005	#NAME?	Utmah عتمة	Taheejerتهيجر	200546
							2005	#NAME?	Utmah عتمة	Jawfahجوفه	200555
							2005	#NAME?	Utmah عتمة	Halmah and Bani Ayubحلمةوبني ايوب	200563
							2005	#NAME?	Utmah عتمة	Hemyar Abzarحمير ابزار	200549
							2005	#NAME?	Utmah عتمة	Huwaizحويز	200541
							2005	#NAME?	Utmah عتمة	Rabeeat Bani Bahrربيعة بنى بحر	200562
							2005	#NAME?	Utmah عتمة	Rasbرصب	200526
							2005	#NAME?	Utmah عتمة	Dhawrahضورة	200576
							2005	#NAME?	Utmah عتمة	Ala Al-Sharqeeعلى الشرقى	200522
							2005	#NAME?	Utmah عتمة	Ali Al-Gharbiعلى الغربى	200531
							2005	#NAME?	Utmah عتمة	Omarعمر	200539
							2005	#NAME?	Utmah عتمة	Cabeerahكبيره	200575
							2005	#NAME?	Utmah عتمة	Lacamat Bani Al-Jai*لكمه بني الجيشي	200551
							2005	#NAME?	Utmah عتمة	Hjarahهجاره	200524
							2005	#NAME?	Utmah عتمة	Yafeahيفاعه	200552
							2010	#NAME?	Anss عنس	Al-Dar Mountainجبل الدار	201021
							2010	#NAME?	Anss عنس	Zabeid Mountainجبل زبيد	201026
							2010	#NAME?	Anss عنس	Saelat Zabeidسائلة زبيد	201025
							2010	#NAME?	Anss عنس	Saelat Masajسائله معسج	201023
							2010	#NAME?	Anss عنس	Wadi Al-Harوادي الحار	201022
							2010	#NAME?	Anss عنس	Wadi Zabeidوادي زبيد	201027
							2010	#NAME?	Anss عنس	Yarيعر	201024
							2008	#NAME?	Dhamar City مدينة ذمار	Damarذمار	200821
							2008	#NAME?	Dhamar City مدينة ذمار	Manqathahمنقذه	200822
							2004	#NAME?	Maghirib Ans مغرب عنس	Acamat Al-Futohاكمة الفتوح	200425
							2004	#NAME?	Maghirib Ans مغرب عنس	Al-Haneen Al-Safelالجنين السافل	200423
							2004	#NAME?	Maghirib Ans مغرب عنس	Al-Janeen Al-Aaliالجنين العالي	200422
							2004	#NAME?	Maghirib Ans مغرب عنس	Al-Shuaibahالشعيبة	200436
							2004	#NAME?	Maghirib Ans مغرب عنس	Al-Carabah Al-Olyaالكرابه العليا	200438
							2004	#NAME?	Maghirib Ans مغرب عنس	Bani Jabrبني جبر	200432
							2004	#NAME?	Maghirib Ans مغرب عنس	Bani Duhaimبني دهيم	200437
							2004	#NAME?	Maghirib Ans مغرب عنس	Bani Taibahبني طيبة	200433
							2004	#NAME?	Maghirib Ans مغرب عنس	Bani Ofairبني عفير	200430
							2004	#NAME?	Maghirib Ans مغرب عنس	Bait Al-Jabriبيت الجبري	200428
							2004	#NAME?	Maghirib Ans مغرب عنس	Bait Al-Hajiبيت الحجي	200426
							2004	#NAME?	Maghirib Ans مغرب عنس	Bait Naserبيت نصر	200434
							2004	#NAME?	Maghirib Ans مغرب عنس	Hasmanحصمان	200424
							2004	#NAME?	Maghirib Ans مغرب عنس	Shajanشجن	200427
							2004	#NAME?	Maghirib Ans مغرب عنس	Qardhanقرضان	200439
							2004	#NAME?	Maghirib Ans مغرب عنس	Mabarahمعبرة	200429
							2004	#NAME?	Maghirib Ans مغرب عنس	Mawshakموشك	200421
							2004	#NAME?	Maghirib Ans مغرب عنس	Najahنجاح	200431
							2004	#NAME?	Maghirib Ans مغرب عنس	Wateehوتيح	200440
							2004	#NAME?	Maghirib Ans مغرب عنس	Wathanوثن	200435
							2009	#NAME?	Mayfa'at Anss ميفعة عنس	Asbeelاسبيل	200921
							2009	#NAME?	Mayfa'at Anss ميفعة عنس	Al-Athlaالاثلاء	200922
							2009	#NAME?	Mayfa'at Anss ميفعة عنس	Al-Jarshahالجرشه	200923
							2009	#NAME?	Mayfa'at Anss ميفعة عنس	Saelat Zabeidسائلة زبيد	200925
							2009	#NAME?	Mayfa'at Anss ميفعة عنس	Ans Al-Salamahعنس السلامة	200924
							2007	#NAME?	Wusab As Safil وصاب السافل	Al-Athboutالاثبوت	200728
							2007	#NAME?	Wusab As Safil وصاب السافل	Al-Athlathالاثلاث	200751
							2007	#NAME?	Wusab As Safil وصاب السافل	Al-Ajrafالاجراف	200730
							2007	#NAME?	Wusab As Safil وصاب السافل	Al-Dasherالداشر	200762
							2007	#NAME?	Wusab As Safil وصاب السافل	Al-Sha'awer and Al-*الشعاوروالشماعه	200739
							2007	#NAME?	Wusab As Safil وصاب السافل	Al-Shuaibالشعيب	200727
							2007	#NAME?	Wusab As Safil وصاب السافل	Al-Dhuhrahالظهره	200725
							2007	#NAME?	Wusab As Safil وصاب السافل	Al-Aaresالعارس	200764
							2007	#NAME?	Wusab As Safil وصاب السافل	Al-Qaraqerahالقراقره	200733
							2007	#NAME?	Wusab As Safil وصاب السافل	Al-Ladulاللدول	200722
							2007	#NAME?	Wusab As Safil وصاب السافل	Al-Majbahالمجبه	200763
							2007	#NAME?	Wusab As Safil وصاب السافل	Al-Majuhiالمجوحي	200731
							2007	#NAME?	Wusab As Safil وصاب السافل	Al-Mesbahالمصباح	200758
							2007	#NAME?	Wusab As Safil وصاب السافل	Al-Magharebالمغارب	200760
							2007	#NAME?	Wusab As Safil وصاب السافل	Bakheshباخش	200736
							2007	#NAME?	Wusab As Safil وصاب السافل	Bani Ahmed Al-Safelبني احمدالسافل	200743
							2007	#NAME?	Wusab As Safil وصاب السافل	Bani Ahmed Al-Aaliبني احمدالعالي	200724
							2007	#NAME?	Wusab As Safil وصاب السافل	Bani Al-Ramadبني الرماد	200757
							2007	#NAME?	Wusab As Safil وصاب السافل	Bani Shamakhبني الشماخ	200753
							2007	#NAME?	Wusab As Safil وصاب السافل	Bani Al-Azab and Al*بني العزب والاسالمه	200752
							2007	#NAME?	Wusab As Safil وصاب السافل	Bani Husamبني حسام	200729
							2007	#NAME?	Wusab As Safil وصاب السافل	Bani Hatamبني حطام	200726
							2007	#NAME?	Wusab As Safil وصاب السافل	Bani Saeedبني سعيد	200749
							2007	#NAME?	Wusab As Safil وصاب السافل	Bani Salmah Al-Shar*بني سلمه الشرقي	200738
							2007	#NAME?	Wusab As Safil وصاب السافل	Bani Salmah Al-Ghar*بني سلمه الغربيه	200761
							2007	#NAME?	Wusab As Safil وصاب السافل	Bani Swadahبني سواده	200747
							2007	#NAME?	Wusab As Safil وصاب السافل	Bani Salehبني صالح	200748
							2007	#NAME?	Wusab As Safil وصاب السافل	Bani Abasبني عباس	200740
							2007	#NAME?	Wusab As Safil وصاب السافل	Bani Abdallahبني عبدالله	200741
							2007	#NAME?	Wusab As Safil وصاب السافل	Bani Areefبني عريف	200742
							2007	#NAME?	Wusab As Safil وصاب السافل	Bani Aliبني علي	200750
							2007	#NAME?	Wusab As Safil وصاب السافل	Bani Omarبني عمر	200723
							2007	#NAME?	Wusab As Safil وصاب السافل	Bani Ayashبني عياش	200754
							2007	#NAME?	Wusab As Safil وصاب السافل	Bani Ghusheimبني غشيم	200721
							2007	#NAME?	Wusab As Safil وصاب السافل	Bani Gholeisبني غليس	200732
							2007	#NAME?	Wusab As Safil وصاب السافل	Bani Lahebبني لاهب	200737
							2007	#NAME?	Wusab As Safil وصاب السافل	Bani Mohmmadبني محمد	200744
							2007	#NAME?	Wusab As Safil وصاب السافل	Bani Marjafبني مرجف	200759
							2007	#NAME?	Wusab As Safil وصاب السافل	Bani Mazeejبني مزيج	200734
							2007	#NAME?	Wusab As Safil وصاب السافل	Bani Masaudبني مسعود	200769
							2007	#NAME?	Wusab As Safil وصاب السافل	Bani Muaanesبني معانس	200745
							2007	#NAME?	Wusab As Safil وصاب السافل	Bani Mansourبني منصور	200755
							2007	#NAME?	Wusab As Safil وصاب السافل	Bani Musaبني موسى	200770
							2007	#NAME?	Wusab As Safil وصاب السافل	Bait Al-Hayبيت الحيي	200756
							2007	#NAME?	Wusab As Safil وصاب السافل	Jarbanجربان	200746
							2007	#NAME?	Wusab As Safil وصاب السافل	Rubo Al-Magharemربع المغارم	200767
							2007	#NAME?	Wusab As Safil وصاب السافل	Sujeir Al-Mahaweerسجير المحاوير	200768
							2007	#NAME?	Wusab As Safil وصاب السافل	Shukrشكر	200765
							2007	#NAME?	Wusab As Safil وصاب السافل	Talhahطلحه	200735
							2007	#NAME?	Wusab As Safil وصاب السافل	Qarthan Al-Sonaقرضان الصنع	200766
							2007	#NAME?	Wusab As Safil وصاب السافل	Wadi Al-Khashabوادي الخشب	200771
							2006	#NAME?	Wusab Al Ali وصاب العالي	Ejbar Sawafelاجبار سوافل	200655
							2006	#NAME?	Wusab Al Ali وصاب العالي	Ejbar Awaliاجبار عوالي	200636
							2006	#NAME?	Wusab Al Ali وصاب العالي	Al-Athlothالاثلوث	200676
							2006	#NAME?	Wusab Al Ali وصاب العالي	Al-Ajbarالاجبار	200686
							2006	#NAME?	Wusab Al Ali وصاب العالي	Al-Ajaudالاجعود	200679
							2006	#NAME?	Wusab Al Ali وصاب العالي	Al-Aslouhالاصلوح	200623
							2006	#NAME?	Wusab Al Ali وصاب العالي	Al-Bayadeالبيادع	200670
							2006	#NAME?	Wusab Al Ali وصاب العالي	Al-Jadalahالجدله	200647
							2006	#NAME?	Wusab Al Ali وصاب العالي	Al-Jaraniالجراني	200628
							2006	#NAME?	Wusab Al Ali وصاب العالي	Al-Dayaderالديادير	200640
							2006	#NAME?	Wusab Al Ali وصاب العالي	Al-Rawdhahالروضه	200622
							2006	#NAME?	Wusab Al Ali وصاب العالي	Al-Sanahالسنه	200684
							2006	#NAME?	Wusab Al Ali وصاب العالي	Al-Saifالسيف	200664
							2006	#NAME?	Wusab Al Ali وصاب العالي	Al-Sharaqiالشراقي	200626
							2006	#NAME?	Wusab Al Ali وصاب العالي	Al-Sharqiالشرقي	200642
							2006	#NAME?	Wusab Al Ali وصاب العالي	Al-Shurakaaالشركاء	200637
							2006	#NAME?	Wusab Al Ali وصاب العالي	Al-Shawkaالشوكاء	200677
							2006	#NAME?	Wusab Al Ali وصاب العالي	Al-Solulالصلول	200639
							2006	#NAME?	Wusab Al Ali وصاب العالي	Al-Dhaherالظاهر	200668
							2006	#NAME?	Wusab Al Ali وصاب العالي	Al-Atabالعتب	200624
							2006	#NAME?	Wusab Al Ali وصاب العالي	Al-Aneenالعنين	200649
							2006	#NAME?	Wusab Al Ali وصاب العالي	Al-Awlالعول	200690
							2006	#NAME?	Wusab Al Ali وصاب العالي	Al-Gharbi Al-Safelالغربي السافل	200661
							2006	#NAME?	Wusab Al Ali وصاب العالي	Al-Gharbi Al-Aaliالغربي العالي	200660
							2006	#NAME?	Wusab Al Ali وصاب العالي	Al-Qudmahالقدمه	200631
							2006	#NAME?	Wusab Al Ali وصاب العالي	Al-Qawatiالقواتي	200643
							2006	#NAME?	Wusab Al Ali وصاب العالي	Al-Calbein Al-Janou*الكلبين الجنوبي	200671
							2006	#NAME?	Wusab Al Ali وصاب العالي	Al-Calbeinالكلبيين	200630
							2006	#NAME?	Wusab Al Ali وصاب العالي	Al-Mahjarالمحجر	200674
							2006	#NAME?	Wusab Al Ali وصاب العالي	Al-Murabahالمربعه	200638
							2006	#NAME?	Wusab Al Ali وصاب العالي	Al-Manarahالمناره	200653
							2006	#NAME?	Wusab Al Ali وصاب العالي	Al-Mawsatahالموسطه	200646
							2006	#NAME?	Wusab Al Ali وصاب العالي	Al-Hetariالهتارى	200644
							2006	#NAME?	Wusab Al Ali وصاب العالي	Al-Hejrahالهجره	200625
							2006	#NAME?	Wusab Al Ali وصاب العالي	Belad Al-Sadhبلاد السدح	200652
							2006	#NAME?	Wusab Al Ali وصاب العالي	bani Al-Hubaishiبني الحبيشي	200662
							2006	#NAME?	Wusab Al Ali وصاب العالي	Bani Al-Hadadبني الحداد	200621
							2006	#NAME?	Wusab Al Ali وصاب العالي	Bani Al-Musanefبني المصنف	200678
							2006	#NAME?	Wusab Al Ali وصاب العالي	Bani Al-Namarبني النمار	200673
							2006	#NAME?	Wusab Al Ali وصاب العالي	Bani Al-Waeliبني الوائلي	200692
							2006	#NAME?	Wusab Al Ali وصاب العالي	Bani Hefsبني حفص	200682
							2006	#NAME?	Wusab Al Ali وصاب العالي	Bani Rabyahبني ربيعه	200680
							2006	#NAME?	Wusab Al Ali وصاب العالي	Bani Shuneifبني شنيف	200675
							2006	#NAME?	Wusab Al Ali وصاب العالي	Bani Candashبني كنداش	200645
							2006	#NAME?	Wusab Al Ali وصاب العالي	Bani Candahبني كنده	200657
							2006	#NAME?	Wusab Al Ali وصاب العالي	Bahwanبهوان	200632
							2006	#NAME?	Wusab Al Ali وصاب العالي	Kheiur Mountainجبل خيور	200693
							2006	#NAME?	Wusab Al Ali وصاب العالي	Matahan Mountainجبل مطحن	200666
							2006	#NAME?	Wusab Al Ali وصاب العالي	Habrحبر	200663
							2006	#NAME?	Wusab Al Ali وصاب العالي	Halabah and Al-Mesh*حلبه والمعشار	200633
							2006	#NAME?	Wusab Al Ali وصاب العالي	Hemyarحمير	200681
							2006	#NAME?	Wusab Al Ali وصاب العالي	Khadmanخدمان	200658
							2006	#NAME?	Wusab Al Ali وصاب العالي	Thee Hamdذى حمد	200650
							2006	#NAME?	Wusab Al Ali وصاب العالي	Zajedزاجد	200685
							2006	#NAME?	Wusab Al Ali وصاب العالي	Seben and Al-Raqaeiسبن والرقعي	200689
							2006	#NAME?	Wusab Al Ali وصاب العالي	Shajbشجب	200691
							2006	#NAME?	Wusab Al Ali وصاب العالي	Sharqi Jafarشرقي جعر	200683
							2006	#NAME?	Wusab Al Ali وصاب العالي	Sharqi Caboudشرقي كبود	200687
							2006	#NAME?	Wusab Al Ali وصاب العالي	Sunwahصنوه	200669
							2006	#NAME?	Wusab Al Ali وصاب العالي	Dhulafضلاف	200629
							2006	#NAME?	Wusab Al Ali وصاب العالي	Dhafranظفران	200665
							2006	#NAME?	Wusab Al Ali وصاب العالي	Dhuhrظهر	200648
							2006	#NAME?	Wusab Al Ali وصاب العالي	Arafعراف	200654
							2006	#NAME?	Wusab Al Ali وصاب العالي	Araf Al-Saminahعرف السمينه	200672
							2006	#NAME?	Wusab Al Ali وصاب العالي	Gharbi Caboudغربي كبود	200688
							2006	#NAME?	Wusab Al Ali وصاب العالي	Ghaithanغيثان	200667
							2006	#NAME?	Wusab Al Ali وصاب العالي	Qaedahقاعده	200634
							2006	#NAME?	Wusab Al Ali وصاب العالي	Qasht Rumaaقشط رماع	200651
							2006	#NAME?	Wusab Al Ali وصاب العالي	Calah and Al-Ahyamكاله والاحيام	200635
							2006	#NAME?	Wusab Al Ali وصاب العالي	Mahzarمحزر	200641
							2006	#NAME?	Wusab Al Ali وصاب العالي	Maghram Al-Wastمغرم الوسط	200659
							2006	#NAME?	Wusab Al Ali وصاب العالي	Noamanنعمان	200627
							2006	#NAME?	Wusab Al Ali وصاب العالي	Yereesيريس	200656
							1914	#NAME?	Ad Dis الديس	Al-Deesالديس	191421
							1913	#NAME?	Ar Raydah Wa Qusayar الريده وقصيعر	Al-Raidah & Qusayerالريده وقصيعر	191321
							1912	#NAME?	As Sawm السوم	Al-Soumالسوم	191221
							1915	#NAME?	Ash Shihr الشحر	Al-Hamiالحامي	191522
							1915	#NAME?	Ash Shihr الشحر	Al-Shaherالشحر	191521
							1922	#NAME?	Adh Dhlia'ah الضليعه	Al-Dhuleyahالضليعة	192221
							1906	#NAME?	Al Abr العبر	Al-Abrالعبر	190621
							1907	#NAME?	Al Qatn القطن	Al-Qatnالقطن	190721
							1907	#NAME?	Al Qatn القطن	Wadi Serوادي سر	190722
							1903	#NAME?	Al Qaf القف	Al-Qafالقف	190321
							1930	#NAME?	Al Mukalla المكلا	Al-Mukalaالمكلا	193021
							1925	#NAME?	Brom Mayfa بروم ميفع	Broumبروم	192521
							1925	#NAME?	Brom Mayfa بروم ميفع	Meifaميفع	192522
							1911	#NAME?	Tarim تريم	Tarimتريم	191121
							1902	#NAME?	Thamud ثمود	Thamoudثمود	190221
							1924	#NAME?	Hajr حجر	Al-Joalالجول	192421
							1924	#NAME?	Hajr حجر	Al-Sadarahالصداره	192422
							1905	#NAME?	Hagr As Sai'ar حجر الصيعر	Hajar Al-Seiarحجر الصيعر	190521
							1926	#NAME?	Hadibo حديبو	Hudaibo (Soqatra Is*حديبو(جزيرة سقطرى)	192621
							1928	#NAME?	Huraidhah حريضه	Hareidahحريضه	192821
							1918	#NAME?	Daw'an دوعن	Saifصيف	191821
							1920	#NAME?	Rakhyah رخيه	Rakhyahرخيه	192021
							1901	#NAME?	Rumah رماه	Romahرماه	190121
							1904	#NAME?	Zamakh wa Manwakh زموخ ومنوخ	Zamnakh and Munowkhزمنح ومنوخ	190421
							1909	#NAME?	Sah ساه	Saahساه	190921
							1910	#NAME?	Sayun سيئون	Sayounسيئون	191021
							1908	#NAME?	Shibam شبام	Shebamشبام	190821
							1921	#NAME?	Amd عمد	Amdعمد	192121
							1917	#NAME?	Ghayl Ba Wazir غيل باوزير	Gheil Bawazeerغيل باوزير	191721
							1916	#NAME?	Ghayl Bin Yamin غيل بن يمين	Gheil Ben Yameenغيل بن يمين	191621
							1927	#NAME?	Qulensya Wa Abd Al Kuri قلنسيه وعبدالكوري	Samha Islandجزيرة سمحه	192724
							1927	#NAME?	Qulensya Wa Abd Al Kuri قلنسيه وعبدالكوري	Sabour Camal Ferawa*جزيرة صابور كمال فرعون	192722
							1927	#NAME?	Qulensya Wa Abd Al Kuri قلنسيه وعبدالكوري	Qlensyah,Abdo Al-Ku*قلنسيه وعبد الكوري	192721
							1929	#NAME?	Al Mukalla City مدينة المكلا	Al-Mukala Cityمدينة المكلا	192921
							1919	#NAME?	Wadi Al Ayn وادي العين وحوره	Hawrahحوره	191921
							1919	#NAME?	Wadi Al Ayn وادي العين وحوره	Wadi Al-Eynوادي العين	191922
							1923	#NAME?	Yabuth يبعث	Yabathيبعث	192321
							1712	#NAME?	Aslem اسلم	Aslam Al-Shamاسلم الشام	171222
							1712	#NAME?	Aslem اسلم	Aslm Al-Wasatاسلم الوسط	171223
							1712	#NAME?	Aslem اسلم	Aslam Al-Yemenاسلم اليمن	171221
							1710	#NAME?	Aflah Ash Shawm افلح الشام	Bani Al-Harethبني الحــارث	171023
							1710	#NAME?	Aflah Ash Shawm افلح الشام	Bani Abo Hadi and A*بني أبو هادي والعباد	171022
							1710	#NAME?	Aflah Ash Shawm افلح الشام	Bani Harbiبني حربــي	171021
							1710	#NAME?	Aflah Ash Shawm افلح الشام	Bani Hafeedh and Al*بني حفيظ والمكارمة	171024
							1714	#NAME?	Aflah Al Yaman افلح اليمن	Al-Jowan and Al-Qat*الجوان والقطابيه	171422
							1714	#NAME?	Aflah Al Yaman افلح اليمن	Bani Falahبني فلاح	171424
							1714	#NAME?	Aflah Al Yaman افلح اليمن	Bani Yamourبني يعمر	171423
							1714	#NAME?	Aflah Al Yaman افلح اليمن	Bani Yosبني يـــوس	171425
							1714	#NAME?	Aflah Al Yaman افلح اليمن	Jyahجياح	171421
							1708	#NAME?	Al Jamimah الجميمة	Al-Jameimahالجميمه	170821
							1708	#NAME?	Al Jamimah الجميمة	Bakarah Al-Sharqyah*بقره الشرقيه والوسطى	170825
							1708	#NAME?	Al Jamimah الجميمة	Western Baqarahبقره الغربيه	170823
							1708	#NAME?	Al Jamimah الجميمة	Jafnahجفنــه	170828
							1708	#NAME?	Al Jamimah الجميمة	Khutwat Al-Hemareinخطوه الحمارين	170822
							1708	#NAME?	Al Jamimah الجميمة	Dhahaiظهاى	170827
							1708	#NAME?	Al Jamimah الجميمة	Masaher Mourمساهر مور	170824
							1708	#NAME?	Al Jamimah الجميمة	Maswyaمسويا	170829
							1708	#NAME?	Al Jamimah الجميمة	Wadi Ghamesوادى غامس	170826
							1721	#NAME?	Ash Shahil الشاهل	Al-Murourالامرور	172121
							1721	#NAME?	Ash Shahil الشاهل	Janeb Al-Shamجانـب الشــام	172122
							1721	#NAME?	Ash Shahil الشاهل	Janeb Al-Yemenجانب اليمن	172123
							1721	#NAME?	Ash Shahil الشاهل	Mudeikhahمديخه	172124
							1725	#NAME?	Ash Shaghadirah الشغادرة	Al-Bajalyahالبجاليه	172522
							1725	#NAME?	Ash Shaghadirah الشغادرة	Al-Hawasahالحواصله	172529
							1725	#NAME?	Ash Shaghadirah الشغادرة	Al-Sawalmahالسوالمه	172528
							1725	#NAME?	Ash Shaghadirah الشغادرة	Al-Muzawetahالمزاوطه	172523
							1725	#NAME?	Ash Shaghadirah الشغادرة	Al-Meswahالمسواح	172530
							1725	#NAME?	Ash Shaghadirah الشغادرة	Al-Matenالمعطن	172526
							1725	#NAME?	Ash Shaghadirah الشغادرة	Al-Shaghaderah Moun*جبل الشغادره	172525
							1725	#NAME?	Ash Shaghadirah الشغادرة	Dahemداهم	172527
							1725	#NAME?	Ash Shaghadirah الشغادرة	Adaedعداعــد	172524
							1725	#NAME?	Ash Shaghadirah الشغادرة	Hameid Castleقلعة حميد	172521
							1715	#NAME?	Al Mahabishah المحابشة	Al-Mahabeshahالمحابشــه	171521
							1715	#NAME?	Al Mahabishah المحابشة	Al-Makhaweisالمخاويس	171523
							1715	#NAME?	Al Mahabishah المحابشة	Bani Haidanبني حيدان	171525
							1715	#NAME?	Al Mahabishah المحابشة	Bani Majee'eبني مجيع	171524
							1715	#NAME?	Al Mahabishah المحابشة	Hajarحجر	171522
							1717	#NAME?	Al Maghrabah المغربة	Bani Judeilahبني جديلــه	171722
							1717	#NAME?	Al Maghrabah المغربة	Neisaنيســـا	171723
							1717	#NAME?	Al Maghrabah المغربة	Wakyahوكيــه	171721
							1716	#NAME?	Al Miftah المفتاح	Al-Jabr Al-Asfalالجبر الاسفل	171623
							1716	#NAME?	Al Miftah المفتاح	Al-Jabr Al-Aalaالجبر الاعلى	171621
							1716	#NAME?	Al Miftah المفتاح	Eastern Al-Jabrالجبر الشرقي	171624
							1716	#NAME?	Al Miftah المفتاح	Alcamahعلكمــة	171622
							1701	#NAME?	Bakil Al Mir بكيل المير	Al-Otnالعطن	170124
							1701	#NAME?	Bakil Al Mir بكيل المير	Tho Mohmmad, Tho Hu*ذو محمد وذو حسين	170122
							1701	#NAME?	Bakil Al Mir بكيل المير	Sabranصبران	170123
							1701	#NAME?	Bakil Al Mir بكيل المير	Azmanعزمان	170121
							1701	#NAME?	Bakil Al Mir بكيل المير	Fasفــاس	170125
							1727	#NAME?	Bani Al Awam بني العوام	Al-Areefالعريف	172722
							1727	#NAME?	Bani Al Awam بني العوام	Bani Al-Thuwadبني الذواد	172723
							1727	#NAME?	Bani Al Awam بني العوام	Bani Al-Awamبني العوام	172726
							1727	#NAME?	Bani Al Awam بني العوام	Bani Al-Qudaimiبني القدمـي	172725
							1727	#NAME?	Bani Al Awam بني العوام	Bani Ghusheimبني غشيم	172727
							1727	#NAME?	Bani Al Awam بني العوام	Namer Mountainجبل نمر	172724
							1727	#NAME?	Bani Al Awam بني العوام	Radmanردمان	172721
							1727	#NAME?	Bani Al Awam بني العوام	Qetat Al-Sarabiقطعة الصرابي	172728
							1724	#NAME?	Bani Qa'is بني قيس	Rubo Al-Bowniربع البوني	172422
							1724	#NAME?	Bani Qa'is بني قيس	Rubo Al-Shamriربع الشمري	172424
							1724	#NAME?	Bani Qa'is بني قيس	Rubo Masoudربع مسعود	172421
							1724	#NAME?	Bani Qa'is بني قيس	Rubo Hafjربع هفــج	172423
							1729	#NAME?	Hajjah حجة	Al-Ghuziالغـزي	172925
							1729	#NAME?	Hajjah حجة	Al-Mamariالمعمري	172923
							1729	#NAME?	Hajjah حجة	Al-Nafishالنفيش	172926
							1729	#NAME?	Hajjah حجة	Bani Aliبني علي	172924
							1729	#NAME?	Hajjah حجة	Jabal Eyanجبل عيان	172922
							1729	#NAME?	Hajjah حجة	Khawlaanخولان	172927
							1729	#NAME?	Hajjah حجة	Harbahهربه	172921
							1702	#NAME?	Haradh حرض	Al-Sheabالشعاب	170224
							1702	#NAME?	Haradh حرض	Al-Atanahالعتنه	170222
							1702	#NAME?	Haradh حرض	Al-Fajالفج	170223
							1702	#NAME?	Haradh حرض	Bani Al-Hadadبني الحداد	170225
							1702	#NAME?	Haradh حرض	Haradhحرض	170221
							1705	#NAME?	Hayran حيران	Al-Deerالدير	170521
							1705	#NAME?	Hayran حيران	Bani Fadhelبني فاضل	170522
							1711	#NAME?	Khayran Al Muharraq خيران المحرق	Al-Daneiالدانعى	171121
							1711	#NAME?	Khayran Al Muharraq خيران المحرق	Bani Hamlahبنى حمله	171123
							1711	#NAME?	Khayran Al Muharraq خيران المحرق	Sharqei Al-Khameese*شرقي الخميسين	171124
							1711	#NAME?	Khayran Al Muharraq خيران المحرق	Gharbi Al-Khamseinغربى الخميسين	171125
							1711	#NAME?	Khayran Al Muharraq خيران المحرق	Masrouhمسروح	171122
							1719	#NAME?	Sharas شرس	Bait Qadamبيت قدم	171923
							1719	#NAME?	Sharas شرس	Shars Al-Asfalشرس الاسفل	171922
							1719	#NAME?	Sharas شرس	Shares Al-Aalaشـرس الاعلى	171921
							1704	#NAME?	Abs عبس	Al-Bataryahالبتاريه	170426
							1704	#NAME?	Abs عبس	Al-Wasatالوسط	170424
							1704	#NAME?	Abs عبس	Bani Thawabبني ثواب	170422
							1704	#NAME?	Abs عبس	Bani Hasanبني حسن	170421
							1704	#NAME?	Abs عبس	Bani Odhabiبني عضابي	170423
							1704	#NAME?	Abs عبس	Qatbahقطبه	170427
							1704	#NAME?	Abs عبس	Matwalahمطوله	170425
							1731	#NAME?	Qarah قارة	Qarahقـــاره	173121
							1713	#NAME?	Qafl Shamer قفل شمر	Al-Daneiالدانعي	171322
							1713	#NAME?	Qafl Shamer قفل شمر	Al-Mekhlafالمخلاف	171323
							1713	#NAME?	Qafl Shamer قفل شمر	Bani Jelبنـي جــل	171321
							1713	#NAME?	Qafl Shamer قفل شمر	Shamreinشمرين	171324
							1709	#NAME?	Kuhlan Ash Sharaf كحلان الشرف	Afsrافصـــر	170922
							1709	#NAME?	Kuhlan Ash Sharaf كحلان الشرف	Bani Al-Mahdiبنى المهدى	170923
							1709	#NAME?	Kuhlan Ash Sharaf كحلان الشرف	Bani Cabبنى كعــب	170921
							1709	#NAME?	Kuhlan Ash Sharaf كحلان الشرف	Madwamمدوم	170925
							1709	#NAME?	Kuhlan Ash Sharaf كحلان الشرف	Nawsanنوسان	170924
							1718	#NAME?	Kuhlan Affar كحلان عفار	Al-Duqaimiالدقيمـي	171826
							1718	#NAME?	Kuhlan Affar كحلان عفار	Bani Al-Tarbiبنى الطربى	171823
							1718	#NAME?	Kuhlan Affar كحلان عفار	Bani Oshbبنى عشــب	171824
							1718	#NAME?	Kuhlan Affar كحلان عفار	Bani Mawhabبنى موهب	171827
							1718	#NAME?	Kuhlan Affar كحلان عفار	Azzanعزان	171822
							1718	#NAME?	Kuhlan Affar كحلان عفار	Afarعفار	171828
							1718	#NAME?	Kuhlan Affar كحلان عفار	Qaidanقيدان	171825
							1718	#NAME?	Kuhlan Affar كحلان عفار	Cohlanكحلان	171821
							1707	#NAME?	Kushar كشر	Al-Hemareinالحماريين	170724
							1707	#NAME?	Kushar كشر	Al-Abeisah + Al-Aba*العبيسه+العبادلة	170729
							1707	#NAME?	Kushar كشر	Anhom Al-Sharqانهم الشرق	170723
							1707	#NAME?	Kushar كشر	Anhom Westانهم الغرب	170727
							1707	#NAME?	Kushar كشر	Bani Dawodبني داوود	170726
							1707	#NAME?	Kushar كشر	Khamees Al-Qadaeخميس القاضي	170722
							1707	#NAME?	Kushar كشر	Khameis Al-Yazeediخميس اليزيدي	170721
							1707	#NAME?	Kushar كشر	Aahemعاهم	170728
							1707	#NAME?	Kushar كشر	Ahem Bani Shahrعاهم بني شهر	170725
							1722	#NAME?	Ku'aydinah كعيدنه	Aslam Nasherاسلم ناشر	172224
							1722	#NAME?	Ku'aydinah كعيدنه	Al-Tholthالثلث	172222
							1722	#NAME?	Ku'aydinah كعيدنه	Al-Secabah and Al-H*السكابة والحماريين	172225
							1722	#NAME?	Ku'aydinah كعيدنه	Al-Gharbiالغربي	172226
							1722	#NAME?	Ku'aydinah كعيدنه	Bani Nashrبني نشر	172221
							1722	#NAME?	Ku'aydinah كعيدنه	Suwakhسواخ	172223
							1722	#NAME?	Ku'aydinah كعيدنه	Caidanahكعيدنه	172227
							1720	#NAME?	Mabyan مبين	Al-Adbahالادبعه	172023
							1720	#NAME?	Mabyan مبين	Al-Jabrالجبر	172022
							1720	#NAME?	Mabyan مبين	Al-Dhafeerالظفير	172027
							1720	#NAME?	Mabyan مبين	Al-Marahebahالمراحبة	172026
							1720	#NAME?	Mabyan مبين	Bani Al-Showmiبني الشومي	172025
							1720	#NAME?	Mabyan مبين	Bani Ocabبني عكاب	172024
							1720	#NAME?	Mabyan مبين	Mabyanمبين	172021
							1728	#NAME?	Hajjah City مدينة حجة	Hamlanحملان	172823
							1728	#NAME?	Hajjah City مدينة حجة	Absعبــس	172824
							1728	#NAME?	Hajjah City مدينة حجة	Qadamقــــدم	172822
							1728	#NAME?	Hajjah City مدينة حجة	Hajjah Cityمدينة حجة	172821
							1706	#NAME?	Mustaba مستباء	East of Mustabaشرق مستباء	170622
							1706	#NAME?	Mustaba مستباء	East of Mustaba Al-*شرق مستباءالاقصى	170623
							1706	#NAME?	Mustaba مستباء	West of Mastabaغرب مستباء	170621
							1703	#NAME?	Midi ميدي	AL Jazarالجزر	170325
							1703	#NAME?	Midi ميدي	Al-Jedahالجعده	170323
							1703	#NAME?	Midi ميدي	Bani Al-Aatiبني العاتي	170322
							1703	#NAME?	Midi ميدي	Bani Faydبني فايد	170324
							1703	#NAME?	Midi ميدي	Bani Meideeبني ميدي	170321
							1726	#NAME?	Najrah نجرة	Al-Sharqiالشرقى	172623
							1726	#NAME?	Najrah نجرة	Al-Shaathemahالشعـاثمــه	172624
							1726	#NAME?	Najrah نجرة	Al-Qeilahالقيلــه	172626
							1726	#NAME?	Najrah نجرة	Al-Cabahالكابــه	172625
							1726	#NAME?	Najrah نجرة	Dowasدواس	172622
							1726	#NAME?	Najrah نجرة	Qodomقــــــــدم	172621
							1730	#NAME?	Washhah وشحة	Bani Sa'adبنى سعـــد	173024
							1730	#NAME?	Washhah وشحة	Bani Rezqبني رزق	173022
							1730	#NAME?	Washhah وشحة	Bani Haniبني هنـــي	173023
							1730	#NAME?	Washhah وشحة	Dhaaenضاعــــن	173021
							1723	#NAME?	Wadhrah وضرة	Al-Omaisiالعميسي	172322
							1723	#NAME?	Wadhrah وضرة	Al-Qahtaniالقحطاني	172323
							1723	#NAME?	Wadhrah وضرة	Al-Nusayriالنصيرى	172325
							1723	#NAME?	Wadhrah وضرة	Daqeen and Al-Hanakدعقين والحناك	172326
							1723	#NAME?	Wadhrah وضرة	Mufreh and Taifanمفرح وطفيان	172321
							1723	#NAME?	Wadhrah وضرة	Wadhrahوضــره	172324
							1120	#NAME?	Ibb إب	Al-bahreenالبحريين	112026
							1120	#NAME?	Ibb إب	Al-Houj Al-Qebliالحوج القبلي	112028
							1120	#NAME?	Ibb إب	Al-Rousالروس	112032
							1120	#NAME?	Ibb إب	Al-Maqatenالمقاطن	112024
							1120	#NAME?	Ibb إب	Al-Mawyahالمويه	112025
							1120	#NAME?	Ibb إب	Belad Sharبلادشار	112033
							1120	#NAME?	Ibb إب	Bani Madsamبنى مدسم	112034
							1120	#NAME?	Ibb إب	Bani Muharamبني محرم	112031
							1120	#NAME?	Ibb إب	Thawab A'alaثواب اعلى	112021
							1120	#NAME?	Ibb إب	Mewad Mountainجبل معود	112027
							1120	#NAME?	Ibb إب	Hardحرد	112030
							1120	#NAME?	Ibb إب	Raimanريمان	112023
							1120	#NAME?	Ibb إب	Shab Yafeشعب يافع	112029
							1120	#NAME?	Ibb إب	Meitamميتم	112022
							1103	#NAME?	Ar Radmah الرضمة	Al-Bacrahالبكرة	110324
							1103	#NAME?	Ar Radmah الرضمة	Azalأزال	110326
							1103	#NAME?	Ar Radmah الرضمة	Bani Qaisبني قيس	110321
							1103	#NAME?	Ar Radmah الرضمة	Hareth Al-Haidariحارث الحيدرى	110329
							1103	#NAME?	Ar Radmah الرضمة	Sudanسودان	110327
							1103	#NAME?	Ar Radmah الرضمة	Sheizarشيزر	110322
							1103	#NAME?	Ar Radmah الرضمة	Ajeebعجيب	110325
							1103	#NAME?	Ar Radmah الرضمة	Cohlanكحلان	110323
							1103	#NAME?	Ar Radmah الرضمة	Yaheerيحير	110328
							1114	#NAME?	As Sabrah السبرة	Al-Abrowahالابروه	111432
							1114	#NAME?	As Sabrah السبرة	Al-Akhloudالاخلود	111431
							1114	#NAME?	As Sabrah السبرة	Al-Azhorالازهور	111430
							1114	#NAME?	As Sabrah السبرة	Al-Torbahالتربه	111433
							1114	#NAME?	As Sabrah السبرة	Al-Musaadahالمساعده	111427
							1114	#NAME?	As Sabrah السبرة	Al-Jumaei Regionبلادالجماعي	111421
							1114	#NAME?	As Sabrah السبرة	Belad Al-Shuaibi Al*بلادالشعيبي السفلى	111425
							1114	#NAME?	As Sabrah السبرة	Belad Al-Shuaybi Al*بلادالشعيبي العليا	111424
							1114	#NAME?	As Sabrah السبرة	Bani Atefبني عاطف	111429
							1114	#NAME?	As Sabrah السبرة	Zabeedزبيد	111428
							1114	#NAME?	As Sabrah السبرة	Orwanعروان	111423
							1114	#NAME?	As Sabrah السبرة	Ainanعينان	111426
							1114	#NAME?	As Sabrah السبرة	Matyahمطايه	111422
							1106	#NAME?	As Saddah السدة	Al-Aamasالاعماس	110625
							1106	#NAME?	As Saddah السدة	Al-Tuweitiالتويتي	110623
							1106	#NAME?	As Saddah السدة	Al-Zala'aالزعلاء	110624
							1106	#NAME?	As Saddah السدة	Al-Arafahالعرافه	110632
							1106	#NAME?	As Saddah السدة	Al-Marakhemالمرخام	110629
							1106	#NAME?	As Saddah السدة	Bani Al-Harethبني الحارث	110628
							1106	#NAME?	As Saddah السدة	Bani Al-Othmanyenبني العثمانيين	110627
							1106	#NAME?	As Saddah السدة	Al-Jabali Mountainجبل الجبالي	110631
							1106	#NAME?	As Saddah السدة	Hajaj Mountainجبل حجاج	110626
							1106	#NAME?	As Saddah السدة	Esam Mountainجبل عصام	110630
							1106	#NAME?	As Saddah السدة	Wadi Al-Habaliوادي الحبالي	110622
							1106	#NAME?	As Saddah السدة	Wadi Hajajوادي حجاج	110621
							1106	#NAME?	As Saddah السدة	Wadi Esamوادي عصام	110633
							1115	#NAME?	As Sayyani السياني	Al-Azareqالازارق	111526
							1115	#NAME?	As Sayyani السياني	Al-Dameghالدامغ	111524
							1115	#NAME?	As Sayyani السياني	Al-Aredhahالعارضه	111532
							1115	#NAME?	As Sayyani السياني	Al-Arbeyenالعربيين	111533
							1115	#NAME?	As Sayyani السياني	Al-Majzaالمجزع	111531
							1115	#NAME?	As Sayyani السياني	Al-Naqeeleinالنقيلين	111523
							1115	#NAME?	As Sayyani السياني	Al-Hadesالهادس	111530
							1115	#NAME?	As Sayyani السياني	Thee Shraqذي شراق	111522
							1115	#NAME?	As Sayyani السياني	Ameid Al-Kharejعميد الخارج	111525
							1115	#NAME?	As Sayyani السياني	Amid Al-Dakhelعميد الداخل	111527
							1115	#NAME?	As Sayyani السياني	Nakhlanنخلان	111521
							1115	#NAME?	As Sayyani السياني	Hadfanهدفان	111529
							1115	#NAME?	As Sayyani السياني	Wadi Seerوادي سير	111528
							1105	#NAME?	Ash Sha'ir الشعر	Al-Amloukالا ملؤك	110521
							1105	#NAME?	Ash Sha'ir الشعر	Al-Absالعبس	110528
							1105	#NAME?	Ash Sha'ir الشعر	Al-Qabael Al-Asfalالقابل الاسفل	110523
							1105	#NAME?	Ash Sha'ir الشعر	Al-Qabel Al-Aalaالقابل الاعلى	110526
							1105	#NAME?	Ash Sha'ir الشعر	Al-Meftahالمفتاح	110525
							1105	#NAME?	Ash Sha'ir الشعر	Al-Wasatالوسط	110527
							1105	#NAME?	Ash Sha'ir الشعر	Bait Al-Saediبيت الصائدي	110522
							1105	#NAME?	Ash Sha'ir الشعر	Maqnaمقنع	110524
							1119	#NAME?	Al Dhihar الظهار	Al-Houj Al-Qebliالحوج القبلي	111923
							1119	#NAME?	Al Dhihar الظهار	Anamerانامر	111924
							1119	#NAME?	Al Dhihar الظهار	Thawab Al-Asfalثواب الاسفل	111922
							1111	#NAME?	Al Udayn العدين	Al-Jabaleinالجبلين	111134
							1111	#NAME?	Al Udayn العدين	Al-Redhaeiالرضائى	111126
							1111	#NAME?	Al Udayn العدين	Al-Sarahالساره	111142
							1111	#NAME?	Al Udayn العدين	Al-Emaranahالعمارنه	111139
							1111	#NAME?	Al Udayn العدين	Al-Ghudhaibahالغضيبه	111122
							1111	#NAME?	Al Udayn العدين	Al-Wadiالوادي	111127
							1111	#NAME?	Al Udayn العدين	Belad Al-Muleikiبلاد المليكي	111128
							1111	#NAME?	Al Udayn العدين	Bani Zuhairبني زهير	111130
							1111	#NAME?	Al Udayn العدين	Bani Abdallahبني عبد الله	111138
							1111	#NAME?	Al Udayn العدين	Bani Amranبني عمران	111132
							1111	#NAME?	Al Udayn العدين	Bani Owadبني عوض	111121
							1111	#NAME?	Al Udayn العدين	Bani Hatبني هات	111123
							1111	#NAME?	Al Udayn العدين	Bahri Mountainجبل بحري	111129
							1111	#NAME?	Al Udayn العدين	Khubazخباز	111140
							1111	#NAME?	Al Udayn العدين	Sharaf Hatemشرف حاتم	111135
							1111	#NAME?	Al Udayn العدين	Shalfشلف	111133
							1111	#NAME?	Al Udayn العدين	Eastern Saneedصنيد الشرقي	111124
							1111	#NAME?	Al Udayn العدين	Ardanعردن	111125
							1111	#NAME?	Al Udayn العدين	Ghaberغابر	111131
							1111	#NAME?	Al Udayn العدين	Qadasقداس	111136
							1111	#NAME?	Al Udayn العدين	Qusa Haleyanقصع حليان	111141
							1111	#NAME?	Al Udayn العدين	Qaslقصل	111137
							1101	#NAME?	Al Qafr القفر	Bani Seif Al-Safelبني سيف السافل	110121
							1107	#NAME?	Al Makhadir المخادر	Al-Sahoulالسحول	110721
							1107	#NAME?	Al Makhadir المخادر	Al-Sharafالشرف	110722
							1107	#NAME?	Al Makhadir المخادر	Al-Safiالصفي	110726
							1107	#NAME?	Al Makhadir المخادر	Al-Mahramالمحرم	110727
							1107	#NAME?	Al Makhadir المخادر	Al-Mesharالمعشار	110728
							1107	#NAME?	Al Makhadir المخادر	Al-Wadiالوادي	110723
							1107	#NAME?	Al Makhadir المخادر	Budhahبضعه	110724
							1107	#NAME?	Al Makhadir المخادر	Bani Sarhahبني سرحه	110730
							1107	#NAME?	Al Makhadir المخادر	Aqd Mountainجبل عقد	110729
							1107	#NAME?	Al Makhadir المخادر	Thari Othmanذاري عثمان	110725
							1118	#NAME?	Al Mashannah المشنة	Al-Hawj Al-Adaniالحوج العدنى	111821
							1118	#NAME?	Al Mashannah المشنة	Anamer Asfalانامر اسفل	111822
							1104	#NAME?	An Nadirah النادرة	Al-Zamazemahالزمازمه	110423
							1104	#NAME?	An Nadirah النادرة	Al-Sharnamah Al-Olyaالشرنمه العليا	110425
							1104	#NAME?	An Nadirah النادرة	Al-Aredhahالعارضه	110426
							1104	#NAME?	An Nadirah النادرة	Al-Fajrhالفجره	110424
							1104	#NAME?	An Nadirah النادرة	Al-Meftah Al-Aalaالمفتاح الاعلى	110430
							1104	#NAME?	An Nadirah النادرة	Hadahحدة	110421
							1104	#NAME?	An Nadirah النادرة	Hazeebحزيب	110427
							1104	#NAME?	An Nadirah النادرة	Shakhbشخب	110434
							1104	#NAME?	An Nadirah النادرة	Shareehشريح	110428
							1104	#NAME?	An Nadirah النادرة	Shab Al-Mureisiشعب المريسي	110422
							1104	#NAME?	An Nadirah النادرة	Dholmظلم	110431
							1104	#NAME?	An Nadirah النادرة	Amqahعمقه	110433
							1104	#NAME?	An Nadirah النادرة	Malekمالك	110432
							1104	#NAME?	An Nadirah النادرة	Muqana Al-Aalaمقنع الاعلى	110429
							1113	#NAME?	Ba'dan بعدان	Al-Herthالحرث	111322
							1113	#NAME?	Ba'dan بعدان	Al-Heithالحيث	111329
							1113	#NAME?	Ba'dan بعدان	Al-Duaeisالدعيس	111328
							1113	#NAME?	Ba'dan بعدان	Al-Atharebالعذارب	111327
							1113	#NAME?	Ba'dan بعدان	Al-Mushkiالمشكي	111331
							1113	#NAME?	Ba'dan بعدان	Al-Manarالمنار	111321
							1113	#NAME?	Ba'dan بعدان	Bani Owadبني عواض	111325
							1113	#NAME?	Ba'dan بعدان	Bani Mansourبني منصور	111326
							1113	#NAME?	Ba'dan بعدان	Jaranahجرانه	111330
							1113	#NAME?	Ba'dan بعدان	Heisanحيسان	111324
							1113	#NAME?	Ba'dan بعدان	Dalalدلال	111323
							1113	#NAME?	Ba'dan بعدان	Thee Qohmذي قحم	111334
							1113	#NAME?	Ba'dan بعدان	Seerسير	111333
							1113	#NAME?	Ba'dan بعدان	Dhabiضابي	111332
							1112	#NAME?	Jiblah جبلة	Al-Asabehالاصابح	111223
							1112	#NAME?	Jiblah جبلة	Al-Thawabiالثوابي	111224
							1112	#NAME?	Jiblah جبلة	Al-Rabadiالربادي	111229
							1112	#NAME?	Jiblah جبلة	Al-Sharaiالشراعي	111225
							1112	#NAME?	Jiblah جبلة	Al Shahliالشهلي	111221
							1112	#NAME?	Jiblah جبلة	Al-Mesharالمعشار	111227
							1112	#NAME?	Jiblah جبلة	Al-Maktabالمكتب	111230
							1112	#NAME?	Jiblah جبلة	Anamer Aalaانامر اعلى	111226
							1112	#NAME?	Jiblah جبلة	Rewein Mountainجبل رعوين	111222
							1112	#NAME?	Jiblah جبلة	Jeblahجبله	111231
							1112	#NAME?	Jiblah جبلة	Warafوراف	111228
							1108	#NAME?	Hubaysh حبيش	Al-Tafadiالتفادي	110834
							1108	#NAME?	Hubaysh حبيش	Al-Jaferahالجعافره	110831
							1108	#NAME?	Hubaysh حبيش	Al-Tharahiالذارحي	110833
							1108	#NAME?	Hubaysh حبيش	Al-Salqالسلق	110829
							1108	#NAME?	Hubaysh حبيش	Al-Sadrالصدر	110839
							1108	#NAME?	Hubaysh حبيش	Al-Aredhahالعارضه	110840
							1108	#NAME?	Hubaysh حبيش	Al-Faraiالفراعي	110828
							1108	#NAME?	Hubaysh حبيش	Al-Mushaireqالمشيرق	110838
							1108	#NAME?	Hubaysh حبيش	Al-Nahyahالناحيه	110841
							1108	#NAME?	Hubaysh حبيش	Al-Wata'ahالوطئه	110836
							1108	#NAME?	Hubaysh حبيش	Bani Shabeebبنى شبيب	110842
							1108	#NAME?	Hubaysh حبيش	Bani Al-Dhahteinبني الضاحتين	110824
							1108	#NAME?	Hubaysh حبيش	Bani Maeenبني معين	110823
							1108	#NAME?	Hubaysh حبيش	Khadra'a Mountainجبل خضراء	110826
							1108	#NAME?	Hubaysh حبيش	Jabal Ameiqahجبل عميقه	110822
							1108	#NAME?	Hubaysh حبيش	Rubo Dhalmahربع ظلمه	110821
							1108	#NAME?	Hubaysh حبيش	Shebaشباع	110832
							1108	#NAME?	Hubaysh حبيش	Saerصائر	110825
							1108	#NAME?	Hubaysh حبيش	Qahzahقحزة	110837
							1108	#NAME?	Hubaysh حبيش	Cowmanكومان	110835
							1108	#NAME?	Hubaysh حبيش	Naqeel Al-Oqabنقيل العقاب	110827
							1108	#NAME?	Hubaysh حبيش	Wadi Al-Meqabوادي المعقاب	110830
							1109	#NAME?	Hazm Al Udayn حزم العدين	Al-Abawnالابعون	110924
							1109	#NAME?	Hazm Al Udayn حزم العدين	Al-Ajaumالاجعوم	110940
							1109	#NAME?	Hazm Al Udayn حزم العدين	Al-Ahkumالاحكوم	110933
							1109	#NAME?	Hazm Al Udayn حزم العدين	Al-Asloumالاسلوم	110939
							1109	#NAME?	Hazm Al Udayn حزم العدين	Al-Asyurالاصيور	110938
							1109	#NAME?	Hazm Al Udayn حزم العدين	Al-Seidamالسيدم	110930
							1109	#NAME?	Hazm Al Udayn حزم العدين	Al-Sharqiالشرقي	110937
							1109	#NAME?	Hazm Al Udayn حزم العدين	Al-Shaawerالشعاور	110929
							1109	#NAME?	Hazm Al Udayn حزم العدين	Al-Mujahadahالمجاهده	110935
							1109	#NAME?	Hazm Al Udayn حزم العدين	Al-Mazarekahالمزارقه	110932
							1109	#NAME?	Hazm Al Udayn حزم العدين	Al-Maidhahالمعيظه	110936
							1109	#NAME?	Hazm Al Udayn حزم العدين	Bani Asadبني اسعد	110934
							1109	#NAME?	Hazm Al Udayn حزم العدين	Bani Al-Fakhrبني الفخر	110923
							1109	#NAME?	Hazm Al Udayn حزم العدين	Bani Sulaimanبني سليمان	110928
							1109	#NAME?	Hazm Al Udayn حزم العدين	Bani Aliبني على	110927
							1109	#NAME?	Hazm Al Udayn حزم العدين	Bani Waelبني وائل	110922
							1109	#NAME?	Hazm Al Udayn حزم العدين	Harim Mountainجبل حريم	110931
							1109	#NAME?	Hazm Al Udayn حزم العدين	Haqeenحقين	110921
							1109	#NAME?	Hazm Al Udayn حزم العدين	Haleimahحليمة	110925
							1109	#NAME?	Hazm Al Udayn حزم العدين	Yereesيريس	110926
							1116	#NAME?	Dhi As Sufal ذي السفال	Al-Ashrafالاشراف	111635
							1116	#NAME?	Dhi As Sufal ذي السفال	Al-Hablahالحبله	111626
							1116	#NAME?	Dhi As Sufal ذي السفال	Al-Dakhelالدخال	111630
							1116	#NAME?	Dhi As Sufal ذي السفال	Al-Saifالسيف	111634
							1116	#NAME?	Dhi As Sufal ذي السفال	Al-Sefahالصفه	111627
							1116	#NAME?	Dhi As Sufal ذي السفال	Al-Adaniالعداني	111621
							1116	#NAME?	Dhi As Sufal ذي السفال	Al-Anseyenالعنسيين	111629
							1116	#NAME?	Dhi As Sufal ذي السفال	Al-Wahsالوحص	111632
							1116	#NAME?	Dhi As Sufal ذي السفال	Bani Abdallahبني عبدالله	111625
							1116	#NAME?	Dhi As Sufal ذي السفال	Habeerحبير	111622
							1116	#NAME?	Dhi As Sufal ذي السفال	Khenwehخنوه	111636
							1116	#NAME?	Dhi As Sufal ذي السفال	Thee Al-Hud and May*ذي الحود ومعاين	111623
							1116	#NAME?	Dhi As Sufal ذي السفال	Ruaashرعاش	111628
							1116	#NAME?	Dhi As Sufal ذي السفال	Reidah and Ryadريده ورياد	111624
							1116	#NAME?	Dhi As Sufal ذي السفال	Shaqh and Tanefشقح وطانف	111633
							1116	#NAME?	Dhi As Sufal ذي السفال	Shawaetشوائط	111631
							1116	#NAME?	Dhi As Sufal ذي السفال	Wadi Dhebaوادي ضباء	111637
							1110	#NAME?	Far Al Udayn فرع العدين	Al-Akhmasالاخماس	111028
							1110	#NAME?	Far Al Udayn فرع العدين	Al-Ahmoulالاهمول	111022
							1110	#NAME?	Far Al Udayn فرع العدين	Al-Aqebahالعاقبه	111024
							1110	#NAME?	Far Al Udayn فرع العدين	Al-Mazahenالمزاحن	111021
							1110	#NAME?	Far Al Udayn فرع العدين	Al-Masilالمسيل	111023
							1110	#NAME?	Far Al Udayn فرع العدين	Al-Wazeerahالوزيره	111025
							1110	#NAME?	Far Al Udayn فرع العدين	Bani Ahmad and Al-T*بني احمد والثلث	111027
							1110	#NAME?	Far Al Udayn فرع العدين	Bani Usofبني يوسف	111026
							1117	#NAME?	Mudhaykhirah مذيخرة	Al-Ashoubالاشعوب	111729
							1117	#NAME?	Mudhaykhirah مذيخرة	Al-Afiushالافيوش	111732
							1117	#NAME?	Mudhaykhirah مذيخرة	Al-Jawalehالجوالح	111723
							1117	#NAME?	Mudhaykhirah مذيخرة	Al-Zamlyahالزامليه	111733
							1117	#NAME?	Mudhaykhirah مذيخرة	Al-Magharebahالمغاربه	111728
							1117	#NAME?	Mudhaykhirah مذيخرة	Bani Al-Wardبني الورد	111730
							1117	#NAME?	Mudhaykhirah مذيخرة	Bani Aliبني علي	111731
							1117	#NAME?	Mudhaykhirah مذيخرة	Bani Muleikبني مليك	111722
							1117	#NAME?	Mudhaykhirah مذيخرة	Hazahحزه	111724
							1117	#NAME?	Mudhaykhirah مذيخرة	Helyanحليان	111725
							1117	#NAME?	Mudhaykhirah مذيخرة	Hemyarحمير	111727
							1117	#NAME?	Mudhaykhirah مذيخرة	Khawlaanخولان	111726
							1117	#NAME?	Mudhaykhirah مذيخرة	Mutheikhrahمذيخره	111721
							1102	#NAME?	Yarim يريم	Yarimيريم	110221
							2501	#NAME?	Al Had الحد	Al-Hadالحد	250121
							2514	#NAME?	Al Hawtah الحوطة	Al-Houtahالحوطه	251421
							2510	#NAME?	Al Qabbaytah القبيطه	Al-Qabeitahالقبيطه	251021
							2510	#NAME?	Al Qabbaytah القبيطه	Al-Hajr Hadlanالهجرهدلان	251023
							2510	#NAME?	Al Qabbaytah القبيطه	Al-Uosfeinاليوسفين	251022
							2510	#NAME?	Al Qabbaytah القبيطه	Careshكرش	251024
							2509	#NAME?	Al Musaymir المسيمير	Al-Musaimeerالمسيمير	250921
							2513	#NAME?	Al Madaribah Wa Al Arah المضاربة و العاره	Al-Aarahالعاره	251322
							2513	#NAME?	Al Madaribah Wa Al Arah المضاربة و العاره	Al-Madharebahالمضاربه	251321
							2503	#NAME?	Al Maflahy المفلحي	Al-Maflaheiالمفلحي	250321
							2512	#NAME?	Al Maqatirah المقاطرة	Al-Ashabehahالاشاهبه	251227
							2512	#NAME?	Al Maqatirah المقاطرة	Al-Ashboutالاشبوط	251230
							2512	#NAME?	Al Maqatirah المقاطرة	Al-Akahelahالاكاحله	251228
							2512	#NAME?	Al Maqatirah المقاطرة	Al-Anbowahالانبوه	251235
							2512	#NAME?	Al Maqatirah المقاطرة	Al-Jaleilahالجليله	251239
							2512	#NAME?	Al Maqatirah المقاطرة	Al-Huneishahالحنيشة	251234
							2512	#NAME?	Al Maqatirah المقاطرة	Al-Dahshahالدهمشة	251243
							2512	#NAME?	Al Maqatirah المقاطرة	Al-Zaimahالزعيمة	251233
							2512	#NAME?	Al Maqatirah المقاطرة	Al-Soudالسود	251238
							2512	#NAME?	Al Maqatirah المقاطرة	Al-Sawalehahالصوالحه	251236
							2512	#NAME?	Al Maqatirah المقاطرة	Al-Abadelahالعبادلة	251224
							2512	#NAME?	Al Maqatirah المقاطرة	Al-Ca'aweshالكعاوش	251226
							2512	#NAME?	Al Maqatirah المقاطرة	Al-Madjarahالمدجرة	251231
							2512	#NAME?	Al Maqatirah المقاطرة	Al-Magharemahالمغارمه	251241
							2512	#NAME?	Al Maqatirah المقاطرة	Al-Mukabarahالمكابره	251240
							2512	#NAME?	Al Maqatirah المقاطرة	Al-Najeishahالنجيشه	251223
							2512	#NAME?	Al Maqatirah المقاطرة	Al-Huwaishahالهويشه	251242
							2512	#NAME?	Al Maqatirah المقاطرة	Buaimahبعيمه	251225
							2512	#NAME?	Al Maqatirah المقاطرة	Zoraiqat Al-Shamزريقة الشام	251221
							2512	#NAME?	Al Maqatirah المقاطرة	Zuraiqat Al-Yemenزريقة اليمن	251222
							2512	#NAME?	Al Maqatirah المقاطرة	Zaazeزعازع	251229
							2512	#NAME?	Al Maqatirah المقاطرة	Zuqeihahزقيحة	251232
							2512	#NAME?	Al Maqatirah المقاطرة	Mabaqمعبق	251237
							2508	#NAME?	Al Milah الملاح	Al-Malahالملاح	250821
							2515	#NAME?	Tuban تبن	Tubanالحوطه	251521
							2506	#NAME?	Halimayn حالمين	Habeel Al-Raidahحبيل الريده	250621
							2505	#NAME?	Habil Jabr حبيل جبر	Habeel Jabrحبيل جبر	250521
							2507	#NAME?	Radfan ردفان	Al-Habeeleinالحبيلين	250721
							2511	#NAME?	Tur Al Bahah طور الباحة	Tour Al-Bahahطور الباحــه	251121
							2502	#NAME?	Yafa'a يافع	Labaousلبعوس	250221
							2504	#NAME?	Yahr يهر	Yahrيهر	250421
							2607	#NAME?	Al Jubah الجوبة	Al-Jadeedahالجديدة	260721
							2607	#NAME?	Al Jubah الجوبة	Al-Jarshahالجرشه	260722
							2607	#NAME?	Al Jubah الجوبة	Al-Sehl Mountainجبل السحل	260724
							2607	#NAME?	Al Jubah الجوبة	Najaنجا	260723
							2607	#NAME?	Al Jubah الجوبة	Yarahيعره	260725
							2611	#NAME?	Al Abdiyah العبدية	Aal Al-Thabethiال الثابثي	261122
							2611	#NAME?	Al Abdiyah العبدية	Aal Al-Zabeediال الزبيدي	261125
							2611	#NAME?	Al Abdiyah العبدية	Al-Saeediال السعيدي	261126
							2611	#NAME?	Al Abdiyah العبدية	Aal Belgheith and L*ال بلغيث ولمذود	261124
							2611	#NAME?	Al Abdiyah العبدية	Aal Humranال حمران	261128
							2611	#NAME?	Al Abdiyah العبدية	Al Owadال عوض	261123
							2611	#NAME?	Al Abdiyah العبدية	Aal Ghanemال غانم	261121
							2611	#NAME?	Al Abdiyah العبدية	Al Muqbelال مقبل	261127
							2605	#NAME?	Bidbadah بدبده	Al-Guraidaالجريدا	260527
							2605	#NAME?	Bidbadah بدبده	Al-Abdahالعبده	260522
							2605	#NAME?	Bidbadah بدبده	Al-Majzaالمجزع	260524
							2605	#NAME?	Bidbadah بدبده	Ahl Aliاهل علي	260521
							2605	#NAME?	Bidbadah بدبده	Bani Shakerبني شاكر	260526
							2605	#NAME?	Bidbadah بدبده	Bani Mohmmadبني محمد	260525
							2605	#NAME?	Bidbadah بدبده	Bani Maoudhبني معوض	260523
							2614	#NAME?	Jabal Murad جبل مراد	Jabal Mouradجبل مراد	261421
							2609	#NAME?	Harib حريب	Al Abo Dhaheifال ابو طهيف	260928
							2609	#NAME?	Harib حريب	Aal Aqeilال عقيل	260930
							2609	#NAME?	Harib حريب	Aal Mudhafar Al-Sad*ال مظفرالصداره	260924
							2609	#NAME?	Harib حريب	Aal Mansourال منصور	260921
							2609	#NAME?	Harib حريب	Al-Ashrafالاشراف	260927
							2609	#NAME?	Harib حريب	Al-Tabeerالطابير	260922
							2609	#NAME?	Harib حريب	Al-Aadiالعادي	260925
							2609	#NAME?	Harib حريب	Al-Quheitahالقحيطه	260926
							2609	#NAME?	Harib حريب	Al-Qawaimالقويم	260929
							2609	#NAME?	Harib حريب	Jarathaجراذا	260931
							2609	#NAME?	Harib حريب	East of Al-Seehشرق السيح	260923
							2604	#NAME?	Harib Al Qaramish حريب القرامش	Bani Sakranبني سكران	260422
							2604	#NAME?	Harib Al Qaramish حريب القرامش	Bani Amroبني عمرو	260421
							2608	#NAME?	Rahabah رحبه	Aal Boashahال بوعشه	260822
							2608	#NAME?	Rahabah رحبه	Al Jameilال جميل	260823
							2608	#NAME?	Rahabah رحبه	Al Hamال حم	260825
							2608	#NAME?	Rahabah رحبه	Al-Karadeahالقرادعه	260824
							2608	#NAME?	Rahabah رحبه	Rahbahرحبه	260821
							2602	#NAME?	Raghwan رغوان	Raghawanرغوان	260221
							2606	#NAME?	Sirwah صرواح	Aracاراك	260623
							2606	#NAME?	Sirwah صرواح	Al-Mahjazahالمحجزه	260621
							2606	#NAME?	Sirwah صرواح	Serwahصرواح	260622
							2610	#NAME?	Mahliyah ماهليه	Al-Ershالعرش	261023
							2610	#NAME?	Mahliyah ماهليه	Al-Amoud Al Talebالعمود ال طالب	261021
							2610	#NAME?	Mahliyah ماهليه	Al-Qersh Al Ahmedالقرش ال احمد	261022
							2610	#NAME?	Mahliyah ماهليه	Helaqat Al Huseinحلاقة ال حسين	261024
							2610	#NAME?	Mahliyah ماهليه	Qanyahقانيه	261025
							2613	#NAME?	Marib مأرب	Aal Jalalال جلال	261321
							2613	#NAME?	Marib مأرب	Aal Rashed Muneefال راشد منيف	261323
							2613	#NAME?	Marib مأرب	Aal Shabwanال شبوان	261326
							2613	#NAME?	Marib مأرب	Aal Fajeehال فجيح	261322
							2613	#NAME?	Marib مأرب	Al Qazahال قزعه	261325
							2613	#NAME?	Marib مأرب	Aal Meshalال مشعل	261324
							2601	#NAME?	Majzar مجزر	Al Hathqeinال حذقين	260121
							2601	#NAME?	Majzar مجزر	Al-Ashrafالاشراف	260122
							2601	#NAME?	Majzar مجزر	Al-Suhariالسحاري	260123
							2603	#NAME?	Medghal مدغل	Madghal Al-Jeda'anمدغل الجدعان	260321
							2612	#NAME?	Marib City مدينة مأرب	Al-Ashrafالاشراف	261221
							3103	#NAME?	As Salafiyah السلفية	Al-Tacareerالتكارير	310338
							3103	#NAME?	As Salafiyah السلفية	Al-Jabeenالجبين	310321
							3103	#NAME?	As Salafiyah السلفية	Al-Hedadahالحداده	310333
							3103	#NAME?	As Salafiyah السلفية	Al-Hadidyahالحديديه	310335
							3103	#NAME?	As Salafiyah السلفية	Al-Thariالذارى	310328
							3103	#NAME?	As Salafiyah السلفية	Al-Qabalyahالقبليه	310332
							3103	#NAME?	As Salafiyah السلفية	Badjبدج	310329
							3103	#NAME?	As Salafiyah السلفية	Bani Abo Al-Dhaifبني ابو الضيف	310326
							3103	#NAME?	As Salafiyah السلفية	Bani Al-Rawnبني الرون	310323
							3103	#NAME?	As Salafiyah السلفية	Bani Al-Dhabeebiبني الضبيبي	310324
							3103	#NAME?	As Salafiyah السلفية	Bani Balhoutبني بلحوت	310334
							3103	#NAME?	As Salafiyah السلفية	Bani Khatabبني خطاب	310340
							3103	#NAME?	As Salafiyah السلفية	Bani Sharabبني شرعب	310331
							3103	#NAME?	As Salafiyah السلفية	Bani Nahetبني ناحت	310330
							3103	#NAME?	As Salafiyah السلفية	Horahحورة	310327
							3103	#NAME?	As Salafiyah السلفية	Khadhmخضم	310339
							3103	#NAME?	As Salafiyah السلفية	Shabounشعبون	310337
							3103	#NAME?	As Salafiyah السلفية	Adenعدن	310322
							3103	#NAME?	As Salafiyah السلفية	Qatwقطو	310325
							3103	#NAME?	As Salafiyah السلفية	Quarقعار	310336
							3106	#NAME?	Mazhar مزهر	Al-Bayadehالبيادح	310629
							3106	#NAME?	Mazhar مزهر	Al-Hawathelالحواذل	310633
							3106	#NAME?	Mazhar مزهر	Al-Yemanyahاليمانيه	310627
							3106	#NAME?	Mazhar مزهر	Bani Nafee'eبني نفيع	310623
							3106	#NAME?	Mazhar مزهر	Bani Ahmedبني احمد	310631
							3106	#NAME?	Mazhar مزهر	Bani Al-Jadبني الجعد	310625
							3106	#NAME?	Mazhar مزهر	Bani Al-Haraziبني الحرازي	310622
							3106	#NAME?	Mazhar مزهر	Bani Al-Ghoziبني الغزي	310624
							3106	#NAME?	Mazhar مزهر	Bani Al-Qahwi Al-Sh*بني القحوي الشرف	310626
							3106	#NAME?	Mazhar مزهر	Bani Al-Qahawi Al-O*بني القحوي العتم	310630
							3106	#NAME?	Mazhar مزهر	Bani Jadee'eبني جديع	310632
							3106	#NAME?	Mazhar مزهر	Bani Saeedبني سعيد	310621
							3106	#NAME?	Mazhar مزهر	Bani Waqedبني واقد	310634
							3106	#NAME?	Mazhar مزهر	Ramaaرماع	310628
							3102	#NAME?	Al Jabin الجبين	Al-Aslafالاسلاف	310221
							3102	#NAME?	Al Jabin الجبين	Al-Jabahiالجباهي	310236
							3102	#NAME?	Al Jabin الجبين	Al-Dawmarالدومر	310237
							3102	#NAME?	Al Jabin الجبين	Al-Noubahالنوبه	310224
							3102	#NAME?	Al Jabin الجبين	Bani Al-Thomailiبني الثميلي	310223
							3102	#NAME?	Al Jabin الجبين	Bani Al-Jaradiبني الجرادي	310222
							3102	#NAME?	Al Jabin الجبين	Bani Al-Abdiبني العبدي	310227
							3102	#NAME?	Al Jabin الجبين	Bani Al-Ascariبني العسكري	310228
							3102	#NAME?	Al Jabin الجبين	Bani Al-Qardhiبني القرضي	310225
							3102	#NAME?	Al Jabin الجبين	Bani Al-Wahedi Salaبني الواحدي سلا	310239
							3102	#NAME?	Al Jabin الجبين	Bani Al-Wahdi Sadiبني الواحدي صعدى	310229
							3102	#NAME?	Al Jabin الجبين	Bani Al-Wahedi Sowf*بني الواحدي صوفان	310230
							3102	#NAME?	Al Jabin الجبين	Bani Qusheibبني قشيب	310234
							3102	#NAME?	Al Jabin الجبين	Bani Nafeeبني نفيع	310231
							3102	#NAME?	Al Jabin الجبين	Juairahجعيره	310238
							3102	#NAME?	Al Jabin الجبين	Qadrahقدره	310233
							3102	#NAME?	Al Jabin الجبين	Cahlahكحله	310226
							3102	#NAME?	Al Jabin الجبين	Nofanنوفان	310232
							3102	#NAME?	Al Jabin الجبين	Yafaanيفعان	310235
							3101	#NAME?	Bilad At Ta'am بلاد الطعام	Al-Taleqahالتالقه	310133
							3101	#NAME?	Bilad At Ta'am بلاد الطعام	Al-Erالعر	310125
							3101	#NAME?	Bilad At Ta'am بلاد الطعام	Al-Asakerahالعساكره	310132
							3101	#NAME?	Bilad At Ta'am بلاد الطعام	Al-Maskhanالمسخن	310131
							3101	#NAME?	Bilad At Ta'am بلاد الطعام	Bani Aasarبني اعسر	310130
							3101	#NAME?	Bilad At Ta'am بلاد الطعام	Bani Hasanبني حسن	310123
							3101	#NAME?	Bilad At Ta'am بلاد الطعام	Bani Khawliبني خولي	310124
							3101	#NAME?	Bilad At Ta'am بلاد الطعام	Bani Sharabبني شرعب	310129
							3101	#NAME?	Bilad At Ta'am بلاد الطعام	Bani Abdolcareemبني عبد الكريم	310121
							3101	#NAME?	Bilad At Ta'am بلاد الطعام	Bani Omarبني عمر	310122
							3101	#NAME?	Bilad At Ta'am بلاد الطعام	Bani Nadeebبني نديب	310127
							3101	#NAME?	Bilad At Ta'am بلاد الطعام	Bani Waqeedبني وقيد	310126
							3101	#NAME?	Bilad At Ta'am بلاد الطعام	Jadajedجداجد	310134
							3101	#NAME?	Bilad At Ta'am بلاد الطعام	Tharhanذرحان	310128
							3105	#NAME?	Al Jafariyah الجعفرية	Al-Buqahالبقعه	310528
							3105	#NAME?	Al Jafariyah الجعفرية	Al-Jaboubالجبوب	310530
							3105	#NAME?	Al Jafariyah الجعفرية	Al-Dhubarahالضباره	310521
							3105	#NAME?	Al Jafariyah الجعفرية	Al-Qarsabالقرصب	310523
							3105	#NAME?	Al Jafariyah الجعفرية	Al-Masbhiالمصبحي	310531
							3105	#NAME?	Al Jafariyah الجعفرية	Al-Magharemالمغارم	310524
							3105	#NAME?	Al Jafariyah الجعفرية	Bani Abdo Al-Azizبني عبدالعزيز	310525
							3105	#NAME?	Al Jafariyah الجعفرية	Bani Musabبني مصعب	310533
							3105	#NAME?	Al Jafariyah الجعفرية	Bani Mansourبني منصور	310526
							3105	#NAME?	Al Jafariyah الجعفرية	Salukahسلوكه	310532
							3105	#NAME?	Al Jafariyah الجعفرية	Shafشعف	310527
							3105	#NAME?	Al Jafariyah الجعفرية	Dhelmalmظلملم	310529
							3105	#NAME?	Al Jafariyah الجعفرية	Yamenيامن	310522
							3104	#NAME?	Kusmah كسمه	Al-Ebarhالابارة	310429
							3104	#NAME?	Kusmah كسمه	Al-Jounالجون	310425
							3104	#NAME?	Kusmah كسمه	Al-Rimالريم	310428
							3104	#NAME?	Kusmah كسمه	Al-Shazbالشزب	310426
							3104	#NAME?	Kusmah كسمه	Al-Mekhlafالمخلاف	310421
							3104	#NAME?	Kusmah كسمه	Bukalبكال	310422
							3104	#NAME?	Kusmah كسمه	Bani Yaforبني يعفر	310427
							3104	#NAME?	Kusmah كسمه	Adnhaعدنها	310424
							3104	#NAME?	Kusmah كسمه	Maswarمسور	310423
							2213	#NAME?	Al Hashwah الحشوه	Al-Jafrahالجفره	221322
							2213	#NAME?	Al Hashwah الحشوه	Al-Aqeeqالعقيق	221323
							2213	#NAME?	Al Hashwah الحشوه	Amlahاملح	221321
							2213	#NAME?	Al Hashwah الحشوه	Adhlahعظله	221324
							2212	#NAME?	As Safra الصفراء	Al-Meqbabالمقباب	221226
							2212	#NAME?	As Safra الصفراء	Sharmatشرمات	221225
							2212	#NAME?	As Safra الصفراء	Okwanعكوان	221222
							2212	#NAME?	As Safra الصفراء	Nashourنشور	221221
							2212	#NAME?	As Safra الصفراء	Wadeahوادعه	221224
							2212	#NAME?	As Safra الصفراء	Wadi Mathabوادي مذاب	221223
							2212	#NAME?	As Safra الصفراء	Wald Masaudولد مسعود	221227
							2207	#NAME?	Al Dhaher الظاهر	Al-Dhaherالظاهر	220721
							2207	#NAME?	Al Dhaher الظاهر	Ghaferahغافره	220722
							2201	#NAME?	Baqim باقم	Al-Qutainatالقطينات	220126
							2201	#NAME?	Baqim باقم	Baqemباقم	220121
							2201	#NAME?	Baqim باقم	Bani Maaliبني معالي	220127
							2201	#NAME?	Baqim باقم	Suhar Al-Shamسحار الشام	220122
							2201	#NAME?	Baqim باقم	Sharawahشراوه	220123
							2201	#NAME?	Baqim باقم	Qahr Bani Al-Harethقهربني الحارث	220125
							2201	#NAME?	Baqim باقم	Yasnamيسنم	220124
							2208	#NAME?	Haydan حيدان	Haidanحيدان	220821
							2208	#NAME?	Haydan حيدان	Thowaib Al-Soflaذويب السفلى	220832
							2208	#NAME?	Haydan حيدان	Thuwaib Al-Olyaذويب العليا	220825
							2208	#NAME?	Haydan حيدان	Zabeid Al-Jabalزبيد الجبل	220822
							2208	#NAME?	Haydan حيدان	Zabeid Al-Wadiزبيد الوادي	220824
							2208	#NAME?	Haydan حيدان	Oraimahعريمة	220823
							2208	#NAME?	Haydan حيدان	Maran Al-Senwanمران الصنوان	220826
							2208	#NAME?	Haydan حيدان	Maran Walad Jashanمران ولد جعشن	220827
							2208	#NAME?	Haydan حيدان	Maran Walad Yehyaمران ولد يحى	220828
							2208	#NAME?	Haydan حيدان	wald Amr(Mrran)ولد عمر (مران)	220831
							2208	#NAME?	Haydan حيدان	Walad Ayashولد عياش	220829
							2208	#NAME?	Haydan حيدان	Walad Nuwarولد نوار	220830
							2205	#NAME?	Razih رازح	Al Ateefال عطيف	220528
							2205	#NAME?	Razih رازح	Al-Azhorالازهور	220527
							2205	#NAME?	Razih رازح	Al-Hujlahالحجلة	220531
							2205	#NAME?	Razih رازح	Al-Shawareqالشوارق	220534
							2205	#NAME?	Razih رازح	Al-Alaaالعلاً	220524
							2205	#NAME?	Razih رازح	Al-Ghourالغور	220530
							2205	#NAME?	Razih رازح	Al-Qadalat Aliالقد الت على	220526
							2205	#NAME?	Razih رازح	Al-Nadheerالنظير	220532
							2205	#NAME?	Razih رازح	Burkanبركان	220533
							2205	#NAME?	Razih رازح	Bakeilبكيل	220523
							2205	#NAME?	Razih رازح	Bani Al-Qamبني القم	220535
							2205	#NAME?	Razih رازح	Bani Rabeiahبني ربيعة	220522
							2205	#NAME?	Razih رازح	Bani Sabahبني صباح	220536
							2205	#NAME?	Razih رازح	Al-Azd Mountainجبل الازد	220529
							2205	#NAME?	Razih رازح	Sha'abanشعبان	220525
							2205	#NAME?	Razih رازح	Ghumarغمار	220521
							2209	#NAME?	Saqayn ساقين	Al-Qasemال القاسم	220934
							2209	#NAME?	Saqayn ساقين	Al-Waqeeshال الوقيش	220937
							2209	#NAME?	Saqayn ساقين	Aal Usofال يوسف	220939
							2209	#NAME?	Saqayn ساقين	Al-Baidanالبيضان	220925
							2209	#NAME?	Saqayn ساقين	Alt Al-Afkhathالة الافخاذ	220933
							2209	#NAME?	Saqayn ساقين	Alat Al-Ghamrالة الغمر	220930
							2209	#NAME?	Saqayn ساقين	Al-Jarahahالجرهة	220940
							2209	#NAME?	Saqayn ساقين	Al-Khwaledالخوالد	220924
							2209	#NAME?	Saqayn ساقين	Al-Carbالكرب	220923
							2209	#NAME?	Saqayn ساقين	Al-Mehrathالمحرث	220938
							2209	#NAME?	Saqayn ساقين	Al-Nouahالنوعه	220931
							2209	#NAME?	Saqayn ساقين	Bani Saad Al-Jahowzبني سعد الجهوز	220926
							2209	#NAME?	Saqayn ساقين	Bani Sad Arashبني سعد عراش	220935
							2209	#NAME?	Saqayn ساقين	Bani Ghorbanبني غربان	220928
							2209	#NAME?	Saqayn ساقين	Bani Wasبني واس	220936
							2209	#NAME?	Saqayn ساقين	Saqeinساقين	220921
							2209	#NAME?	Saqayn ساقين	Sharf Oraimahشرف عريمه	220927
							2209	#NAME?	Saqayn ساقين	Erwعرو	220922
							2209	#NAME?	Saqayn ساقين	Nowni and Wadi Kheirنونى ووادي خير	220941
							2209	#NAME?	Saqayn ساقين	Wadi Al-Habalوادي الحبال	220929
							2209	#NAME?	Saqayn ساقين	Warei and Omariوعري وعمري	220932
							2211	#NAME?	Sahar سحار	Al-Azqolالازقول	221121
							2211	#NAME?	Sahar سحار	Al-Hamazatالحمزات	221123
							2211	#NAME?	Sahar سحار	Al-Sahanالصحن	221124
							2211	#NAME?	Sahar سحار	Al-Talhالطلح	221125
							2211	#NAME?	Sahar سحار	Bani Owairبني عوير	221122
							2211	#NAME?	Sahar سحار	Bani Moathبني معاذ	221127
							2211	#NAME?	Sahar سحار	Farwah and Al-Mahat*فروه والمهاذر	221129
							2211	#NAME?	Sahar سحار	Wadi Alaafوادي علاف	221128
							2211	#NAME?	Sahar سحار	Wald Masaudولد مسعود	221126
							2206	#NAME?	Shada'a شداء	Al-Waqrالوقر	220621
							2206	#NAME?	Shada'a شداء	Al-Waqashالوقيش	220622
							2215	#NAME?	Sa'adah صعدة	Al Abdeen Gerazالعبدين غراز	221522
							2204	#NAME?	Ghamr غمر	Al-Robeinالربعين	220424
							2204	#NAME?	Ghamr غمر	Al-Rahmaneenالرحمانين	220421
							2204	#NAME?	Ghamr غمر	Thawi Mohmmadذوي محمد	220423
							2204	#NAME?	Ghamr غمر	Wald Amerولد عامر	220422
							2202	#NAME?	Qatabir قطابر	Aal Thabetال ثابت	220224
							2202	#NAME?	Qatabir قطابر	Al Abdlال عبدل	220225
							2202	#NAME?	Qatabir قطابر	Hanbahحنبه	220223
							2202	#NAME?	Qatabir قطابر	Khasherخاشر	220222
							2202	#NAME?	Qatabir قطابر	Qataberقطابر	220221
							2214	#NAME?	Kitaf wa Al Boqe'e كتاف والبقع	Al Muqbelال مقبل	221421
							2214	#NAME?	Kitaf wa Al Boqe'e كتاف والبقع	Al-Buqoالبقع	221426
							2214	#NAME?	Kitaf wa Al Boqe'e كتاف والبقع	Al-Etfeinالعطفين	221427
							2214	#NAME?	Kitaf wa Al Boqe'e كتاف والبقع	Al-Faraالفرع	221425
							2214	#NAME?	Kitaf wa Al Boqe'e كتاف والبقع	Amlh Aal Salemاملح ال سالم	221422
							2214	#NAME?	Kitaf wa Al Boqe'e كتاف والبقع	Amlah Waelahاملح وائله	221423
							2214	#NAME?	Kitaf wa Al Boqe'e كتاف والبقع	Wadi Al Abojabarahوادي ال ابوجباره	221424
							2210	#NAME?	Majz مجز	Aal Jaberال جابر	221030
							2210	#NAME?	Majz مجز	Alt Al-Rabeeالت الربيع	221028
							2210	#NAME?	Majz مجز	Al-Maareefالمعاريف	221029
							2210	#NAME?	Majz مجز	Bani Suweidبنى سويد	221024
							2210	#NAME?	Majz مجز	Bani Hutheifahبني حذيفة	221025
							2210	#NAME?	Majz مجز	Bani Shuneifبني شنيف	221022
							2210	#NAME?	Majz مجز	Bani Obadبني عباد	221032
							2210	#NAME?	Majz مجز	Sahat Walad Omarساحة ولد عمر	221031
							2210	#NAME?	Majz مجز	Sarahصاره	221027
							2210	#NAME?	Majz مجز	Dhahyanضحيان	221023
							2210	#NAME?	Majz مجز	Majzمجز	221021
							2210	#NAME?	Majz مجز	Wadi Falahوادى فله	221026
							2203	#NAME?	Monabbih منبه	Al Katheerال كثير	220325
							2203	#NAME?	Monabbih منبه	Al Maswadال مسود	220327
							2203	#NAME?	Monabbih منبه	Al Masheekhال مشيخ	220328
							2203	#NAME?	Monabbih منبه	Al Muqana, Tareq, Y*ال مقنع وطارق ويحى	220322
							2203	#NAME?	Monabbih منبه	Aal Yazeedال يزيد	220321
							2203	#NAME?	Monabbih منبه	Al-Buteinالبطين	220323
							2203	#NAME?	Monabbih منبه	Al-Qahrateinالقهرتين	220329
							2203	#NAME?	Monabbih منبه	Al-Waqesheinالوقيشين	220330
							2203	#NAME?	Monabbih منبه	Bani Khawliبني خولي	220332
							2203	#NAME?	Monabbih منبه	Bani Ayashبني عياش	220324
							2203	#NAME?	Monabbih منبه	Jalhaaجلحاء	220333
							2203	#NAME?	Monabbih منبه	Shawthanشوذان	220331
							2203	#NAME?	Monabbih منبه	Wald Abdoولد عبده	220326
							1307	#NAME?	At Tahrir التحرير	Althryrالتحرير	130733
							1307	#NAME?	At Tahrir التحرير	Alqsr Aljmhwryالقصر الجمهوري	130734
							1309	#NAME?	Ath'thaorah الثورة	Arslanارسلان	130935
							1309	#NAME?	Ath'thaorah الثورة	Aljrafالجراف	130936
							1309	#NAME?	Ath'thaorah الثورة	Alhsbh Aljnwbyhالجراف	130938
							1309	#NAME?	Ath'thaorah الثورة	Alhsbh Alshmalyhالحصبة الجنوبية	130939
							1309	#NAME?	Ath'thaorah الثورة	Almshhdالحصبة الشمالية	130940
							1309	#NAME?	Ath'thaorah الثورة	B'er Alshayfالمشهد	130941
							1309	#NAME?	Ath'thaorah الثورة	Bir Al shaifبئر الشايف	130974
							1305	#NAME?	As Sabain السبعين	Aljrda'الجرداء	130542
							1305	#NAME?	As Sabain السبعين	Byt M'eyadبيت معياد	130543
							1305	#NAME?	As Sabain السبعين	Byr 'Ebydبير عبيد	130544
							1305	#NAME?	As Sabain السبعين	Hdhحده	130545
							1305	#NAME?	As Sabain السبعين	Hzyzحزيز	130546
							1305	#NAME?	As Sabain السبعين	Shrq Hdynشرق حدين	130547
							1305	#NAME?	As Sabain السبعين	Fj 'Etanفج عطان	130548
							1305	#NAME?	As Sabain السبعين	Mydan Alsb'eynميدان السبعين	130549
							1304	#NAME?	Assafi'yah الصافية	Alsafyh Alshrqyhالصافية الشرقية	130450
							1304	#NAME?	Assafi'yah الصافية	Alsafyh - Shar'e T'ezالصافيه - شارع تعز	130451
							1304	#NAME?	Assafi'yah الصافية	Al'emryالعمري	130452
							1306	#NAME?	Al Wahdah الوحدة	Alawqafالاوقاف	130653
							1306	#NAME?	Al Wahdah الوحدة	Aljza'er-'Esr-الجزائر-عصر-	130654
							1306	#NAME?	Al Wahdah الوحدة	Almjm'e Alsna'eyالمجمع الصناعي	130655
							1306	#NAME?	Al Wahdah الوحدة	Klyh Alshrthكلية الشرطة	130656
							1303	#NAME?	Az'zal أزال	Mstshfa Althwrhمستشفى الثورة	130357
							1303	#NAME?	Az'zal أزال	Msykمسيك	130358
							1306	#NAME?	Al Wahdah الوحدة	Nqmنقم-ازال	130659
							1303	#NAME?	Az'zal أزال	Alhshyshyhالحشيشية	130360
							1303	#NAME?	Az'zal أزال	Alhfa'الحفاء	130361
							1303	#NAME?	Az'zal أزال	Almdynh Alhdryhالمدينة الحضرية	130362
							1303	#NAME?	Az'zal أزال	Almsn'eالمصنع	130363
							1303	#NAME?	Az'zal أزال	Hmyrحمير	130364
							1303	#NAME?	Az'zal أزال	Sba'سباء	130365
							1303	#NAME?	Az'zal أزال	Sh'ewbشعوب	130366
							1301	#NAME?	Old City صنعاء القديمة	Sn'ea' Alqdymhصنعاء القديمة	130167
							1308	#NAME?	Ma'ain معين	Aljam'ehالجامعة	130868
							1308	#NAME?	Ma'ain معين	Alzra'ehالزراعة	130869
							1308	#NAME?	Ma'ain معين	Alsnynhالسنينه	130870
							1308	#NAME?	Ma'ain معين	'Esr Alsflaعصر السفلى	130871
							1308	#NAME?	Ma'ain معين	Mdbhمذبح	130872
							1308	#NAME?	Ma'ain معين	M'eynمعين	130873
							1310	#NAME?	Bani Al Harith بني الحارث	Al-Hamaالحماء	131010
							1310	#NAME?	Bani Al Harith بني الحارث	Al Rawdahالروضة	131010
							1310	#NAME?	Bani Al Harith بني الحارث	Al Qabilالقابل	131010
							1310	#NAME?	Bani Al Harith بني الحارث	Bani Jarmouzبنى جرموز	131010
							1310	#NAME?	Bani Al Harith بني الحارث	Thahbanذهبان	131010
							1310	#NAME?	Bani Al Harith بني الحارث	Sods Ahdaqسدس احداق	131010
							1310	#NAME?	Bani Al Harith بني الحارث	Suds Al-Hudoudسدس الحدود	131010
							1310	#NAME?	Bani Al Harith بني الحارث	Sods Al Rawdahسدس الروضه	131010
							1310	#NAME?	Bani Al Harith بني الحارث	Garb Al Rawdahغرب الروضة	131010
							2315	#NAME?	Al Husn الحصن	Al-Yemanyah Al-Olyaاليمانية العليا	231521
							2309	#NAME?	Al Haymah Al Kharijiyah الحيمة الخارجية	Al-A'aroushالاعروش	230923
							2309	#NAME?	Al Haymah Al Kharijiyah الحيمة الخارجية	Al-Aamourالاعمور	230944
							2309	#NAME?	Al Haymah Al Kharijiyah الحيمة الخارجية	Al-Jahadebالجحادب	230927
							2309	#NAME?	Al Haymah Al Kharijiyah الحيمة الخارجية	Al-Hatabالحطب	230942
							2309	#NAME?	Al Haymah Al Kharijiyah الحيمة الخارجية	Al-Ruboالربع	230932
							2309	#NAME?	Al Haymah Al Kharijiyah الحيمة الخارجية	Al-Sodsالسدس	230941
							2309	#NAME?	Al Haymah Al Kharijiyah الحيمة الخارجية	Al-Sowfahالصوفه	230925
							2309	#NAME?	Al Haymah Al Kharijiyah الحيمة الخارجية	Al-Ajzالعجز	230934
							2309	#NAME?	Al Haymah Al Kharijiyah الحيمة الخارجية	Al-Mahyamالمحيام	230943
							2309	#NAME?	Al Haymah Al Kharijiyah الحيمة الخارجية	Al-Mekhlafالمخلاف	230933
							2309	#NAME?	Al Haymah Al Kharijiyah الحيمة الخارجية	Bani Shamhanبنى شمهان	230951
							2309	#NAME?	Al Haymah Al Kharijiyah الحيمة الخارجية	Bani Al-Qalamبني القلام	230947
							2309	#NAME?	Al Haymah Al Kharijiyah الحيمة الخارجية	Bani Bajeerبني بجير	230936
							2309	#NAME?	Al Haymah Al Kharijiyah الحيمة الخارجية	Bani Jahdabبني جحدب	230937
							2309	#NAME?	Al Haymah Al Kharijiyah الحيمة الخارجية	Bani Sulaimanبني سليمان	230931
							2309	#NAME?	Al Haymah Al Kharijiyah الحيمة الخارجية	Bani Orwahبني عروة	230939
							2309	#NAME?	Al Haymah Al Kharijiyah الحيمة الخارجية	Bani Furasبني فراص	230950
							2309	#NAME?	Al Haymah Al Kharijiyah الحيمة الخارجية	Bani Mohmmadبني محمد	230938
							2309	#NAME?	Al Haymah Al Kharijiyah الحيمة الخارجية	Bani Mansourبني منصور	230922
							2309	#NAME?	Al Haymah Al Kharijiyah الحيمة الخارجية	Bani Waleedبني وليد	230946
							2309	#NAME?	Al Haymah Al Kharijiyah الحيمة الخارجية	Bait Ebn Mahdiبيت ابن مهدي	230935
							2309	#NAME?	Al Haymah Al Kharijiyah الحيمة الخارجية	Bait Al-Jareediبيت الجريدي	230945
							2309	#NAME?	Al Haymah Al Kharijiyah الحيمة الخارجية	Bait Al-Aliبيت العليي	230926
							2309	#NAME?	Al Haymah Al Kharijiyah الحيمة الخارجية	Jahalahجحاله	230940
							2309	#NAME?	Al Haymah Al Kharijiyah الحيمة الخارجية	Darwanدروان	230928
							2309	#NAME?	Al Haymah Al Kharijiyah الحيمة الخارجية	Suhahسحاح	230929
							2309	#NAME?	Al Haymah Al Kharijiyah الحيمة الخارجية	Sehamسهام	230948
							2309	#NAME?	Al Haymah Al Kharijiyah الحيمة الخارجية	Dhabi Sehamضابي سهام	230949
							2309	#NAME?	Al Haymah Al Kharijiyah الحيمة الخارجية	Mafhaqمفحق	230921
							2309	#NAME?	Al Haymah Al Kharijiyah الحيمة الخارجية	Wahbiوهبي	230924
							2309	#NAME?	Al Haymah Al Kharijiyah الحيمة الخارجية	Yadaيادع	230930
							2308	#NAME?	Al Haymah Ad Dakhiliyah الحيمة الداخلية	Al-Ahboubالاحبوب	230824
							2308	#NAME?	Al Haymah Ad Dakhiliyah الحيمة الداخلية	Al-Jedaanالجدعان	230825
							2308	#NAME?	Al Haymah Ad Dakhiliyah الحيمة الداخلية	Al-Hadbالحدب	230821
							2308	#NAME?	Al Haymah Ad Dakhiliyah الحيمة الداخلية	Belad Al-Qabaelبلاد القبائل	230827
							2308	#NAME?	Al Haymah Ad Dakhiliyah الحيمة الداخلية	Bani Al-Hutheifiبني الحذيفي	230830
							2308	#NAME?	Al Haymah Ad Dakhiliyah الحيمة الداخلية	Bani Al-Syaghبني السياغ	230823
							2308	#NAME?	Al Haymah Ad Dakhiliyah الحيمة الداخلية	Bani Al-Namriبني النمري	230828
							2308	#NAME?	Al Haymah Ad Dakhiliyah الحيمة الداخلية	Bani Amroبني عمرو	230822
							2308	#NAME?	Al Haymah Ad Dakhiliyah الحيمة الداخلية	Bani Muhalhalبني مهلهل	230826
							2308	#NAME?	Al Haymah Ad Dakhiliyah الحيمة الداخلية	Bani Usofبني يوسف	230829
							2313	#NAME?	Attyal الطيال	Al-Sahmanالسهمان	231323
							2313	#NAME?	Attyal الطيال	Bani Jabrبني جبر	231322
							2313	#NAME?	Attyal الطيال	Bani Sehamبني سحام	231321
							2313	#NAME?	Attyal الطيال	Al-Louz Mountainجبل اللوز	231324
							2302	#NAME?	Arhab ارحب	Al-Tholthالثلث	230233
							2302	#NAME?	Arhab ارحب	Al-Khameisالخميس	230231
							2302	#NAME?	Arhab ارحب	Al-Zubeiratالزبيرات	230227
							2302	#NAME?	Arhab ارحب	Al-Mansourالمنصور	230223
							2302	#NAME?	Arhab ارحب	Bani Murahبنى مره	230235
							2302	#NAME?	Arhab ارحب	Bani Hakamبني حكم	230226
							2302	#NAME?	Arhab ارحب	Bani Sulaimanبني سليمان	230228
							2302	#NAME?	Arhab ارحب	Bani Aliبني على	230221
							2302	#NAME?	Arhab ارحب	Bait Maranبيت مران	230225
							2302	#NAME?	Arhab ارحب	Habarحبار	230229
							2302	#NAME?	Arhab ارحب	Zandanزندان	230230
							2302	#NAME?	Arhab ارحب	Shakerشاكر	230224
							2302	#NAME?	Arhab ارحب	Shabشعب	230232
							2302	#NAME?	Arhab ارحب	Eyal Abdallahعيال عبد الله	230222
							2302	#NAME?	Arhab ارحب	Hazmهزم	230234
							2306	#NAME?	Bilad Ar Rus بلاد الروس	Eastern Ruboالربع الشرقي	230623
							2306	#NAME?	Bilad Ar Rus بلاد الروس	Rubo Al-Absربع العبس	230621
							2306	#NAME?	Bilad Ar Rus بلاد الروس	Rubo Awlad Hasanربع اولاد حسن	230624
							2306	#NAME?	Bilad Ar Rus بلاد الروس	Walanوعلان	230622
							2304	#NAME?	Bani Hushaysh بني حشيش	Al-Abanaالابناء	230428
							2304	#NAME?	Bani Hushaysh بني حشيش	Al-Rawnahالرونه	230429
							2304	#NAME?	Bani Hushaysh بني حشيش	Al-Shurfahالشرفه	230427
							2304	#NAME?	Bani Hushaysh بني حشيش	Thee Marmarذى مرمر	230424
							2304	#NAME?	Bani Hushaysh بني حشيش	Rojamرجام	230426
							2304	#NAME?	Bani Hushaysh بني حشيش	Sawanسعوان	230422
							2304	#NAME?	Bani Hushaysh بني حشيش	Sarfصرف	230423
							2304	#NAME?	Bani Hushaysh بني حشيش	Adhranعضران	230425
							2304	#NAME?	Bani Hushaysh بني حشيش	Eyal Malekعيال مالك	230421
							2307	#NAME?	Bani Matar بني مطر	Al-Barwyahالبرويه	230731
							2307	#NAME?	Bani Matar بني مطر	Al-Tholthالثلث	230730
							2307	#NAME?	Bani Matar بني مطر	Al-Hadbالحدب	230729
							2307	#NAME?	Bani Matar بني مطر	Al-Arousالعروس	230724
							2307	#NAME?	Bani Matar بني مطر	Baqlanبقلان	230734
							2307	#NAME?	Bani Matar بني مطر	Bani Al-Raeiبنى الراعى	230726
							2307	#NAME?	Bani Matar بني مطر	Bani Qaisبنى قيس	230721
							2307	#NAME?	Bani Matar بني مطر	Bani Suwarبنىسوار	230732
							2307	#NAME?	Bani Matar بني مطر	Shuaib Prophet Moun*جبل النبي شعيب	230723
							2307	#NAME?	Bani Matar بني مطر	Janbجنب	230725
							2307	#NAME?	Bani Matar بني مطر	Hazah Sahmanحزة سهمان	230733
							2307	#NAME?	Bani Matar بني مطر	Dyanديان	230722
							2307	#NAME?	Bani Matar بني مطر	Shehab Al-Asfalشهاب الاسفل	230727
							2307	#NAME?	Bani Matar بني مطر	Shehab Al-Aalaشهاب الاعلى	230728
							2314	#NAME?	Bani Dhabyan بني ضبيان	Bani Dhebyanبني ضبيان	231421
							2316	#NAME?	Jihanah جحانة	Al-Yamanyah Al-Soflaاليمانية السفلى	231622
							2316	#NAME?	Jihanah جحانة	Hadharحضر	231623
							2316	#NAME?	Jihanah جحانة	Sahman Jihanaسهمان جحانة	231625
							2316	#NAME?	Jihanah جحانة	Qarwiقروى	231624
							2316	#NAME?	Jihanah جحانة	Maswarمسور	231621
							2312	#NAME?	Khwlan خولان	Al-A'aroushالاعروش	231221
							2312	#NAME?	Khwlan خولان	Al-Makeer Al-Laghabaالمكير اللغباء	231224
							2312	#NAME?	Khwlan خولان	Bani Shadadبني شداد	231223
							2312	#NAME?	Khwlan خولان	Haban Aal Hantashحباب آل حنتش	231222
							2305	#NAME?	Sanhan سنحان وبني بهلول	Al-Hems Al-Adaniالحمس العدني	230521
							2305	#NAME?	Sanhan سنحان وبني بهلول	Al-Khoms Al-Khamesالخمس الخامس	230522
							2305	#NAME?	Sanhan سنحان وبني بهلول	Eastern Ruboالربع الشرقي	230530
							2305	#NAME?	Sanhan سنحان وبني بهلول	Western Al-Ruboالربع الغربي	230529
							2305	#NAME?	Sanhan سنحان وبني بهلول	Al-Ferwatالفروات	230531
							2305	#NAME?	Sanhan سنحان وبني بهلول	Khoms Al-Wadi Al-Aw*خمس الوادي الاوسط	230525
							2305	#NAME?	Sanhan سنحان وبني بهلول	Khoms Wadi Jenahخمس وادي جناح	230524
							2305	#NAME?	Sanhan سنحان وبني بهلول	Sarrfh Wa Dejjhصرفةودجة	230526
							2305	#NAME?	Sanhan سنحان وبني بهلول	Anaqahعناقة	230527
							2305	#NAME?	Sanhan سنحان وبني بهلول	Qa'a Al-Hababقاع الحباب	230532
							2305	#NAME?	Sanhan سنحان وبني بهلول	Wadi Al-Ajbarوادي الاجبار	230528
							2305	#NAME?	Sanhan سنحان وبني بهلول	Wadi Jabeebوادي جبيب	230523
							2311	#NAME?	Sa'fan صعفان	Al-Jerwahالجرواح	231124
							2311	#NAME?	Sa'fan صعفان	Al-Tarafالطرف	231128
							2311	#NAME?	Sa'fan صعفان	Al-Magharebالمغارب	231122
							2311	#NAME?	Sa'fan صعفان	Bani Es'haqبني اسحاق	231125
							2311	#NAME?	Sa'fan صعفان	Bani Jarbnبني جربن	231123
							2311	#NAME?	Sa'fan صعفان	Bani Arafبني عراف	231126
							2311	#NAME?	Sa'fan صعفان	Mutouhمتوح	231121
							2311	#NAME?	Sa'fan صعفان	Madulمدول	231127
							2310	#NAME?	Manakhah مناخه	Al-Aghmourالاغمور	231027
							2310	#NAME?	Manakhah مناخه	Al-Tholthالثلث	231035
							2310	#NAME?	Manakhah مناخه	Al-Sudus and Bani A*السدس وبني عطاء	231028
							2310	#NAME?	Manakhah مناخه	Al-Maghareb Al-Soflaالمغارب السفلى	231031
							2310	#NAME?	Manakhah مناخه	Al-Maghareb Al-Olyaالمغارب العليا	231030
							2310	#NAME?	Manakhah مناخه	Al-Yaaberاليعابر	231034
							2310	#NAME?	Manakhah مناخه	Bani Es'haqبني اسحاق	231025
							2310	#NAME?	Manakhah مناخه	Bani Esmaeelبني اسماعيل	231026
							2310	#NAME?	Manakhah مناخه	Bani Barahبني برة	231024
							2310	#NAME?	Manakhah مناخه	Bani Hasan and Huse*بني حسن وحسين	231023
							2310	#NAME?	Manakhah مناخه	Bani Khatabبني خطاب	231029
							2310	#NAME?	Manakhah مناخه	Bani Muqatelبني مقاتل	231036
							2310	#NAME?	Manakhah مناخه	Husbanحصبان	231032
							2310	#NAME?	Manakhah مناخه	Dawahدعوة	231022
							2310	#NAME?	Manakhah مناخه	Lahabلهاب	231033
							2310	#NAME?	Manakhah مناخه	Massarمسار	231038
							2310	#NAME?	Manakhah مناخه	Manakhahمناخة	231021
							2310	#NAME?	Manakhah مناخه	Hawzanهوزان	231037
							2303	#NAME?	Nihm نهم	Al-Hanashatالحنشات	230323
							2303	#NAME?	Nihm نهم	Eyal Seyadعيال صياد	230321
							2303	#NAME?	Nihm نهم	Eyal Ghaferعيال غفير	230324
							2303	#NAME?	Nihm نهم	Eyal Mansourعيال منصور	230322
							2303	#NAME?	Nihm نهم	Marhabahمرهبة	230325
							2301	#NAME?	Hamdan همدان	Bani Makramبني مكرم	230124
							2301	#NAME?	Hamdan همدان	Jashmجشم	230123
							2301	#NAME?	Hamdan همدان	Robaa Hamdanربع همدان	230121
							2301	#NAME?	Hamdan همدان	Wadeahوادعه	230122
							2115	#NAME?	Ar Rawdah الروضه	Al-Rawdhahالروضه	211521
							2112	#NAME?	As Said الصعيد	Al-Saeedالصعيد	211221
							2102	#NAME?	Al Talh الطلح	Al-Talhالطلح	210221
							2107	#NAME?	Bayhan بيحان	Al-Olyaالعليا	210721
							2103	#NAME?	Jardan جردان	Jardaanجردان	210321
							2114	#NAME?	Habban حبان	Habanحبان	211421
							2111	#NAME?	Hatib حطيب	Hateebحطيب	211121
							2101	#NAME?	Dhar دهر	Dahrدهر	210121
							2117	#NAME?	Rudum رضوم	Radhoumرضوم	211721
							2113	#NAME?	Ataq عتق	Ataqعتق	211321
							2104	#NAME?	Arma عرماء	Arma'aعرماء	210421
							2105	#NAME?	Usaylan عسيلان	Oseilaanعسيلان	210521
							2106	#NAME?	Ain عين	Ainعين	210621
							2109	#NAME?	Merkhah As Sufla مرخه السفلى	Markhah Al-Suflaمرخه السفلى	210921
							2108	#NAME?	Merkhah Al Ulya مرخه العليا	Al-Jafrahالجفره	210821
							2108	#NAME?	Merkhah Al Ulya مرخه العليا	Al-Heidahالحيده	210822
							2108	#NAME?	Merkhah Al Ulya مرخه العليا	Al-Kheisالخيس	210823
							2108	#NAME?	Merkhah Al Ulya مرخه العليا	Al-Salameinالسلمين	210824
							2108	#NAME?	Merkhah Al Ulya مرخه العليا	Al-Aqerالعاقر	210825
							2108	#NAME?	Merkhah Al Ulya مرخه العليا	Al-Quwahالقوه	210826
							2108	#NAME?	Merkhah Al Ulya مرخه العليا	Halhalحلحل	210827
							2108	#NAME?	Merkhah Al Ulya مرخه العليا	Nuqaqنقاق	210828
							2116	#NAME?	Mayfa'a ميفعه	Maifahميفعه	211621
							2110	#NAME?	Nisab نصاب	Nesabنصاب	211021
							1520	#NAME?	Salh صالة	Al-Ajaudالاجعود	152028
							1520	#NAME?	Salh صالة	Al-Esrarالاصرار	152039
							1520	#NAME?	Salh صالة	Al-Aamourالاعمور	152038
							1520	#NAME?	Salh صالة	Al-Jadiالجعدي	152033
							1520	#NAME?	Salh صالة	Al-Janadyah Al-Soflaالجندية السفلى	152040
							1520	#NAME?	Salh صالة	Al-Janadyah Al-Olyaالجنديه العليا	152037
							1520	#NAME?	Salh صالة	Al-Haimah Al-Soflaالحيمة السفلى	152024
							1520	#NAME?	Salh صالة	Al-Heimah Al-Olyaالحيمه العليا	152025
							1520	#NAME?	Salh صالة	Al-Daisahالدعيسة	152029
							1520	#NAME?	Salh صالة	Al-Rubayeiالربيعي	152036
							1520	#NAME?	Salh صالة	Al-Zawareqالزواقر	152026
							1520	#NAME?	Salh صالة	Al-Shuhnahالشحنه	152030
							1520	#NAME?	Salh صالة	Al-Shabanyah Al-Suf*الشعبانيه السفلى	152021
							1520	#NAME?	Salh صالة	Al-Shabanyah Al-Olyaالشعبانيه العليا	152022
							1520	#NAME?	Salh صالة	Al-Qusaibahالقصيبه	152031
							1520	#NAME?	Salh صالة	Al-Masnahالمسنح	152032
							1520	#NAME?	Salh صالة	Al-Hashamahالهشمه	152023
							1520	#NAME?	Salh صالة	Hathranحذران	152035
							1520	#NAME?	Salh صالة	Qeyadhقياض	152034
							1520	#NAME?	Salh صالة	Mekhlaf Asfalمخلاف اسفل	152027
							1514	#NAME?	As Silw الصلو	Adeemاديم	151429
							1514	#NAME?	As Silw الصلو	Al-Asabehالاصابح	151451
							1514	#NAME?	As Silw الصلو	Al-Batheijahالبذيجه	151440
							1514	#NAME?	As Silw الصلو	Al-Torbahالتربه	151431
							1514	#NAME?	As Silw الصلو	Al-Hadharemالحضارم	151428
							1514	#NAME?	As Silw الصلو	Al-Hananالحنان	151452
							1514	#NAME?	As Silw الصلو	Al-Rubeisahالربيصه	151422
							1514	#NAME?	As Silw الصلو	Al-Reja'eyahالرجاعيه	151447
							1514	#NAME?	As Silw الصلو	Al-Zaazaeالزعازع	151436
							1514	#NAME?	As Silw الصلو	Al-Zakeirahالزكيرة	151445
							1514	#NAME?	As Silw الصلو	Eastern Al-Shamayaالشمايا الشرقيه	151453
							1514	#NAME?	As Silw الصلو	Western Al-Shamayaالشمايا الغربيه	151439
							1514	#NAME?	As Silw الصلو	Al-Safyahالصافيه	151449
							1514	#NAME?	As Silw الصلو	Al-Sunah Zuraicahالصنعه زريقه	151450
							1514	#NAME?	As Silw الصلو	Al-Azaezالعزاعز	151432
							1514	#NAME?	As Silw الصلو	Al-Alqamahالعلقمه	151438
							1514	#NAME?	As Silw الصلو	Al-Quraishahالقريشه	151427
							1514	#NAME?	As Silw الصلو	Al-Cowairahالكويره	151441
							1514	#NAME?	As Silw الصلو	Al-Madahejالمداحج	151423
							1514	#NAME?	As Silw الصلو	Al-Masaheinالمساحين	151435
							1514	#NAME?	As Silw الصلو	Al-Mashareqahالمشارقه	151424
							1514	#NAME?	As Silw الصلو	Al-Maqaremahالمقارمه	151444
							1514	#NAME?	As Silw الصلو	Bani Sheibah Al-Sha*بني شيبه الشرق	151443
							1514	#NAME?	As Silw الصلو	Bani Shaibah Al-Gha*بني شيبه الغرب	151433
							1514	#NAME?	As Silw الصلو	Bani Omarبني عمر	151434
							1514	#NAME?	As Silw الصلو	Bani Ghaziبني غازى	151425
							1514	#NAME?	As Silw الصلو	Bani Mohmmadبني محمد	151442
							1514	#NAME?	As Silw الصلو	Sabran Mountainجبل صبران	151426
							1514	#NAME?	As Silw الصلو	Duba Al-Kharejدبع الخارج	151448
							1514	#NAME?	As Silw الصلو	Doba Al-Dakhelدبع الداخل	151446
							1514	#NAME?	As Silw الصلو	Thubhanذبحان	151430
							1514	#NAME?	As Silw الصلو	Rasenراسن	151437
							1514	#NAME?	As Silw الصلو	Sharjabشرجب	151421
							1513	#NAME?	Dimnat Khadir دمنة خدير	Al-Ashoubالاشعوب	151327
							1513	#NAME?	Dimnat Khadir دمنة خدير	Al-Hureibahالحريبه	151325
							1513	#NAME?	Dimnat Khadir دمنة خدير	Al-Sharafالشرف	151322
							1513	#NAME?	Dimnat Khadir دمنة خدير	Al-Dhabahالضبـــه	151321
							1513	#NAME?	Dimnat Khadir دمنة خدير	Al-Dheahالضعـــه	151323
							1513	#NAME?	Dimnat Khadir دمنة خدير	Al-Dhahreinالظهرين	151329
							1513	#NAME?	Dimnat Khadir دمنة خدير	Al-Oqaishahالعكيشه	151324
							1513	#NAME?	Dimnat Khadir دمنة خدير	Al-Qabelahالقابله	151326
							1513	#NAME?	Dimnat Khadir دمنة خدير	Al-Mashjobالمشجب	151328
							1513	#NAME?	Dimnat Khadir دمنة خدير	Al-Wadarالودر	151331
							1513	#NAME?	Dimnat Khadir دمنة خدير	Saelat Quradhahسائلـه قراضـه	151330
							1505	#NAME?	Maqbanah مقبنة	Al-Jumah (Friday)الجمعة	150524
							1505	#NAME?	Maqbanah مقبنة	Al-Zahariالزهارى	150523
							1505	#NAME?	Maqbanah مقبنة	Al-Makhaالمخاء	150521
							1505	#NAME?	Maqbanah مقبنة	Al-Mashalehahالمشالحة	150522
							1511	#NAME?	Sabir Al Mawadim صبر الموادم	Al-Aqrothالاقروض	151129
							1511	#NAME?	Sabir Al Mawadim صبر الموادم	Anbyanانبيان	151122
							1511	#NAME?	Sabir Al Mawadim صبر الموادم	Jarahجاره	151126
							1511	#NAME?	Sabir Al Mawadim صبر الموادم	Hasban Asfalحصبان اسفل	151121
							1511	#NAME?	Sabir Al Mawadim صبر الموادم	Hasban Aalaحصبان اعلى	151128
							1511	#NAME?	Sabir Al Mawadim صبر الموادم	Khureshahخريشه	151130
							1511	#NAME?	Sabir Al Mawadim صبر الموادم	Sanamatصنمات	151131
							1511	#NAME?	Sabir Al Mawadim صبر الموادم	Talouqطالوق	151127
							1511	#NAME?	Sabir Al Mawadim صبر الموادم	Abdanعبدان	151132
							1511	#NAME?	Sabir Al Mawadim صبر الموادم	Arshعرش	151124
							1511	#NAME?	Sabir Al Mawadim صبر الموادم	Masfarمسفر	151123
							1511	#NAME?	Sabir Al Mawadim صبر الموادم	Wateerوتير	151125
							1521	#NAME?	Al Ma'afer المعافر	Al-Onbowah Al-Aalaالانبوه الاعلى	152125
							1521	#NAME?	Al Ma'afer المعافر	Al-Jebzyahالجبزية	152122
							1521	#NAME?	Al Ma'afer المعافر	Al-Suwa'aالسواء	152124
							1521	#NAME?	Al Ma'afer المعافر	Al-Shaubahالشعوبــه	152126
							1521	#NAME?	Al Ma'afer المعافر	Al-Sanahالصنــة	152123
							1521	#NAME?	Al Ma'afer المعافر	Al-Calaebahالكلائبة	152121
							1521	#NAME?	Al Ma'afer المعافر	Al-Mashawlahالمشاولة	152127
							1522	#NAME?	Al Mawasit المواسط	Al-Aalumالاعلوم	152222
							1522	#NAME?	Al Mawasit المواسط	Al-Yafouالايفوع	152227
							1522	#NAME?	Al Mawasit المواسط	Akhmourأخمور	152226
							1522	#NAME?	Al Mawasit المواسط	Bani Hamadبني حماد	152223
							1522	#NAME?	Al Mawasit المواسط	Bani Abasبني عباس	152225
							1522	#NAME?	Al Mawasit المواسط	Bani Usofبني يوسف	152224
							1522	#NAME?	Al Mawasit المواسط	Qadasقــدس	152221
							1515	#NAME?	Ash Shamayatayn الشمايتين	Al-Ahyoqالاحيوق	151525
							1515	#NAME?	Ash Shamayatayn الشمايتين	Al-Boucarahالبوكره	151524
							1515	#NAME?	Ash Shamayatayn الشمايتين	Al-Suwaidaالسويداء	151523
							1515	#NAME?	Ash Shamayatayn الشمايتين	Al-Dhareefahالظريفه	151522
							1515	#NAME?	Ash Shamayatayn الشمايتين	Al-Mushawlahالمشاوله	151521
							1506	#NAME?	Al Mukha المخاء	Bani Al-Hacamبني الحكم	150621
							1508	#NAME?	Mawza موزع	Al-Bureihahالبريهـــه	150828
							1508	#NAME?	Mawza موزع	Al-Jabalالجبل	150827
							1508	#NAME?	Mawza موزع	Al-Haqlالحقل	150822
							1508	#NAME?	Mawza موزع	Al-Shorajahالشراجــه	150831
							1508	#NAME?	Mawza موزع	Al-Quhafالقحاف	150823
							1508	#NAME?	Mawza موزع	Al-Maratebahالمراتبـــه	150826
							1508	#NAME?	Mawza موزع	Belad Al-Wafiبلادالوافي	150829
							1508	#NAME?	Mawza موزع	Bani Bukariبني بكاري	150832
							1508	#NAME?	Mawza موزع	Bani Eisaبني عيسى	150825
							1508	#NAME?	Mawza موزع	Adeenahعدينه	150833
							1508	#NAME?	Mawza موزع	Namrahنمره	150824
							1508	#NAME?	Mawza موزع	Wadi Bani Khawlanوادي بني خولان	150830
							1508	#NAME?	Mawza موزع	Yafrosيفرس	150821
							1516	#NAME?	Al Wazi'iyah الوازعية	Al-Athawerالاثاور	151624
							1516	#NAME?	Al Wazi'iyah الوازعية	Al-Ahkumالاحكوم	151625
							1516	#NAME?	Al Wazi'iyah الوازعية	Al-A'abousالاعبوس	151623
							1516	#NAME?	Al Wazi'iyah الوازعية	Al-A'arouqالاعروق	151621
							1516	#NAME?	Al Wazi'iyah الوازعية	Al-Aghaberahالاغابره	151622
							1512	#NAME?	Al Misrakh المسراخ	Al-Shuwayfahالشويفة	151223
							1512	#NAME?	Al Misrakh المسراخ	Khadeer Al-Badwخدير البدو	151222
[truncated: 116 more rows]

## Sheet: Dataset1
Cumulative of SARS-CoV tests in YemenFrom April 2020 to 31 December 2022
			2020			2021			2022-01-01			2022-02-01			2022-03-01			2022-04-01			2022-05-01			2022-06-01			2022-07-01			2022-08-01			2022-09-01			2022-10-01			2022-11-01			2022-12-01			Grand totals
No.	Location	Facility	Negative	Positive	Total	Negative	Positive	Total	Negative	Positive	Total	Negative	Positive	Total	Negative	Positive	Total	Negative	Positive	Total	Negative	Positive	Total	Negative	Positive	Total	Negative	Positive	Total	Negative	Positive	Total	Negative	Positive	Total	Negative	Positive	Total	Negative	Positive	Total	Negative	Positive	Total
1	Sana'a	CPHL (suspected cases and travellers)			9866			23931			1556			1206			927			400			583			575			660			583			507			422			350			190	41756
2	Al Hudydah	CPHL			222			1060			120			102			32			10			16			16			18			3			7			6			4			4	1620
3	Ibb	CPHL	N/P	N/P	0	N/P	N/P	0			160			144			65			51			48			35			35			23			20			23			11			24	639
4	Sada'h	CPHL	N/P	N/P	0	N/P	N/P	0			63			54			37			25			33			29			36			42			23			29			29			41	441
5	Hardamout	Alwadia Hospital (POE KSA)	Travellers only																																										0
6	Hardamout	Ibn-Sina Hospital	Ibn Sina And Al mukalaa using the same line list																																										0
7	Aden	CPHL	2432	618	3050	6582	3452	10034	755	795	1550	385	239	624	187	3	190	59	6	65	30	9	39	71	26	97	69	96	165	60	17	77	16	3	19	12	2	14	11	0	11	11	0	11	15946
8	Aden	Al- Sadaqa Hospital	45	0	45	222	217	439	40	26	66	46	4	50	25	0	25	6	0	6	7	0	7	3	1	4	5	1	6	6	1	7	1	0	1	0	0	0	0	0	0	5	0	5	661
9	Aldhale'e	Al-Nasr Hospital	N/P	N/P	0	422	122	544	76	49	125	74	22	96	57	1	58	11	0	11	22	0	22	11	0	11	3	4	7	5	2	7	0	0	0	0	0	0	0	0	0	0	0	0	881
10	Almahrah	Al- Gaidah hospital (Testing point)	27	1	28	389	327	716	18	8	26	6	6	12	10	0	10	2	0	2	1	0	1	0	0	0	0	0	0	0	0	0	3	0	3	6	0	6	5	0	5	1	1	2	811
11	Lahj	Ibn-Khaldun Hospital	N/P	N/P	0	N/P	N/P	0	33	49	82	81	54	135	21	0	21	14	0	14	15	0	15	0	0	0	4	8	12	0	0	0	0	0	0	0	0	0	0	0	0	1	0	1	280
12	Marib	CPHL	48	1	49	539	328	867	40	43	83	64	34	98	21	4	25	6	0	6	6	1	7	4	0	4	1	0	1	3	1	4	0	0	0	10	0	10	4	1	5	5	0	5	1164
13	Mukalla & Ibn Sina	CPHL & Hospital	511	824	1335	1122	1475	2597	60	205	265	115	66	181	42	0	42	10	1	11	1	0	1	1	2	3	17	7	24	5	0	5	8	1	9	6	0	6	4	0	4	1	0	1	4484
14	Sayoun	CPHL (POE)	3566	523	4089	1389	1516	2905	53	89	142	95	46	141	36	3	39	10	0	10	4	0	4	2	0	2	5	3	8	8	1	9	2	0	2	2	1	3	1	0	1	2	0	2	7357
15	Shabwah	CPHL	19	0	19	507	445	952	26	45	71	25	44	69	15	2	17	10	0	10	5	2	4	5	0	5	1	0	1	0	1	1	0	0	0	1	0	1	3	0	3	21	0	21	1174
16	Socotra	Alamoma Center - Hadibu	N/P	N/P	0	N/P	N/P	0	N/P	N/P	0	N/P	N/P	0	0	0	0	0	0	0	0	0	0	0	0	0	0	0	0	0	0	0	0	0	0	0	0	0	0	0	0	0	0	0	0
17	Taiz	CPHL	2240	321	2561	3370	1070	4440	348	41	389	183	14	197	114	0	114	77	0	77	58	0	58	48	0	48	63	6	69	70	5	75	57	0	57	39	0	39	51	1	52	49	5	54	8230
18	Taiz	Khalifa Hospital - Aturbah	N/P	N/P	0	N/P	N/P	0	32	29	61	18	15	33	3	5	8	10	2	12	8	0	8	0	0	0	0	0	0	7	0	7	7	0	7	0	0	0	0	0	0	6	1	7	143
	Total			2288	21264		8952	48485		1379	4759		544	3142		18	1610	215	9	710	157	12	846	145	29	829	168	125	1042	164	28	843	94	4	655	76	3	559	79	2	475	102	7	368	85587
	N/P	No PCR test performed
		incomplete reporting										0
SARS-CoV tests for Travellers in Yemen
			2020			2021			2022-01-01			2022-02-01			2022-03-01			Apr.2022			May .2022			June.2022			2022-07-01			2022-08-01			Sep.-22			Oct..-22			Nov.-23			Dec.2022
No.	Location	Facility	Negative	Positive	Total	Negative	Positive	Total	Negative	Positive	Total	Negative	Positive	Total	Negative	Positive	Total	Negative	Positive	Total	Negative	Positive	Total	Negative	Positive	Total	Negative	Positive	Total	Negative	Positive	Total	Negative	Positive	Total	Negative	Positive	Total	Negative	Positive	Total	Negative	Positive	Total
1	Aden	CPHL	N/P	N/P	0	189101	3244	192345	8318	924	9242	8088	241	8329	5489	5	5494	1556	6	1562	3900	0	3900	2171	29	2200	1500	0	1500	720	21	741	540	0	540	596	0	596	522	8	530	654	0	654	227633
2	Aden	Al-sadaqa Hospital	N/P	N/P	0			1507	3996	52	4048			3992	2165	0	2165	715	2	717	1047	0	1047	1066	0	1066	293	2	295	330	0	330	314	0	314	147	0	147	96	0	96	93	0	93	15817
3	Aldhale'e	Al-Nasr Hospital	N/P	N/P	0	N/P	N/P	0	N/P	N/P	0	N/P	N/P	0	N/P	N/P	0	N/P	N/P	0	N/P	N/P	0	0	0	0	0	0	0	0	0	0	0	0	0	0	0	0	0	0	0	0	0	0	0
4	Almahrah	Al- Gaidah hospital (Testing point)	N/P	N/P	0	2851	3	2854	285	15	300	433	14	447	8	0	8	3	0	3	7	0	7	115	0	115	2	0	2	4	0	4	5	0	5	20	0	20	14	0	14	17	0	17	3796
5	Lahj	Ibn-Khaldun Hospital	N/P	N/P	0	N/P	N/P	0	N/P	N/P	0	N/P	N/P	0	N/P	N/P	0	N/P	N/P	0	N/P	N/P	0	0	0	0	0	0	0	0	0	0	0	0	0	0	0	0	0	0	0	0	0	0	0
6	Marib	CPHL	8	N/P	0	N/P	N/P	0	N/P	N/P	0	N/P	N/P	0	8038	0	8038	0	0	0	0	0	0	518	0	518	19	0	19	8	0	8	8	0	8	0	0	0	10	0	10	10	0	10	8611
7	Mukalla & Ibn Sina	CPHL & Hospital	N/P	N/P	0	28001	382	28383	772	87	772	1963	119	2082	1176	0	1176	183	0	183	398	0	398	1011	0	1011	5	0	5	62	0	62	19	0	19	20	0	20	12	0	12	25	0	25	34148
8	Sayoun	CPHL (POE)	14311	449	14760	38394	668	39062	1931	27	1958	1573	11	1584	854	1	855	369	0	369	715	0	715	1334	0	1334	93	2	95	150	0	150	66	0	66	46	0	46	30	0	30	12	0	12	61036
9	Shabwah	CPHL						60396						7948	480	0	480	18	0	18	19	0	19	152	0	152	0	0	0	0	0	0	0	0	0	0	0	0	0	0	0	0	0	0	69013
10	Socotra	Alamoma Center - Hadibu	N/P	N/P	0	N/P	N/P	0	3	1	4	103	4	107	0	0	0	0	0	0	0	0	0	0	0	0	0	0	0	0	0	0	0	0	0	0	0	0	0	0	0	0	0	0	111
11	Taiz	CPHL	N/P	N/P	0	13045	1115	14160	529	51	580	894	1	895	564	0	564	87	0	87	189	0	189	174	0	174	24	0	24	72	0	72	39	0	39	7	4	11	22	0	22	10	0	10	16827
12	Taiz	Khalifa Hospital - Aturbah	N/P	N/P	0	N/P	N/P	0	N/P	N/P	0	N/P	N/P	0	N/P	N/P	0	N/P	N/P	0	N/P	N/P	0	0	0	0	0	0	0	0	0	0	0	0	0	0	0	0	0	0	0	0	0	0	0
13	Al Wadia	POE (KSA)	17373	11	17384	194503	120	194623	9628	29	9628	5794	11	5805	271	0	271	0	0	0	2	0	2	0	0	0	0	0	0	0	0	0	0	0	0	0	0	0	0	0	0	0	0	0	227713
	Total			460	32144		5532	533330		1186	26532		401	31189	19045	6	19051	2931	8	2939	6277	0	6277	6541	29	6570		4	1940	1346	21	1367	991	0	991			840			714			821	664705
		Positive results	20571
		Clinical	85587
		Travellers	664705
		Total	750292	0.114072	clinical
		TRAVELLERS (2022)
		Location	2022-01-01			2022-02-01
			Negative	Positive	Total	Negative	Positive	Total
		Aden CPHL
		Al Sadaqaa
		Al Mahrah
		Sayoun
		Taiz
		Al Wadia
		Shabwa
		Mokala&Ibn sina hospital
		Marib	No travellers
		TOTAL						0
		Keys
		N/P	PCR Tests were not perform
		Orange Highlight	incomplete reporting

## Sheet: Cummulative data
Cumulative of SARS-CoV tests in YemenFrom April 2020 to 31 December 2022
			2020			2021			2022-01-01			2022-02-01			2022-03-01			2022-04-01			2022-05-01			2022-06-01			2022-07-01			2022-08-01			2022-09-01			2022-10-01			2022-11-01			2022-12-01
No.	Location	Facility	Negative	Positive	Total	Negative	Positive	Total	Negative	Positive	Total	Negative	Positive	Total	Negative	Positive	Total	Negative	Positive	Total	Negative	Positive	Total	Negative	Positive	Total	Negative	Positive	Total	Negative	Positive	Total	Negative	Positive	Total	Negative	Positive	Total	Negative	Positive	Total	Negative	Positive	Total
1	Sana'a	CPHL (suspected cases and travellers)			9866			23931			1556			1206			927			400			583			575			660			583			507			422			350			190
2	Al Hudydah	CPHL			222			1060			120			102			32			10			16			16			18			3			7			6			4			4
3	Ibb	CPHL	N/P	N/P	0	N/P	N/P	0			160			144			65			51			48			35			35			23			20			23			11			24
4	Sada'h	CPHL	N/P	N/P	0	N/P	N/P	0			63			54			37			25			33			29			36			42			23			29			29			41
5	Hardamout	Alwadia Hospital (POE KSA)	Travellers only
6	Hardamout	Ibn-Sina Hospital	Ibn Sina And Al mukalaa using the same line list
7	Aden	CPHL	2432	618	3050	6582	3452	10034	755	795	1550	385	239	624	187	3	190	59	6	65	30	9	39	71	26	97	69	96	165	60	17	77	16	3	19	12	2	14	11	0	11	11	0	11
8	Aden	Al- Sadaqa Hospital	45	0	45	222	217	439	40	26	66	46	4	50	25	0	25	6	0	6	7	0	7	3	1	4	5	1	6	6	1	7	1	0	1	0	0	0	0	0	0	5	0	5
9	Aldhale'e	Al-Nasr Hospital	N/P	N/P	0	422	122	544	76	49	125	74	22	96	57	1	58	11	0	11	22	0	22	11	0	11	3	4	7	5	2	7	0	0	0	0	0	0	0	0	0	0	0	0
10	Almahrah	Al- Gaidah hospital (Testing point)	27	1	28	389	327	716	18	8	26	6	6	12	10	0	10	2	0	2	1	0	1	0	0	0	0	0	0	0	0	0	3	0	3	6	0	6	5	0	5	1	1	2
11	Lahj	Ibn-Khaldun Hospital	N/P	N/P	0	N/P	N/P	0	33	49	82	81	54	135	21	0	21	14	0	14	15	0	15	0	0	0	4	8	12	0	0	0	0	0	0	0	0	0	0	0	0	1	0	1
12	Marib	CPHL	48	1	49	539	328	867	40	43	83	64	34	98	21	4	25	6	0	6	6	1	7	4	0	4	1	0	1	3	1	4	0	0	0	10	0	10	4	1	5	5	0	5
13	Mukalla & Ibn Sina	CPHL & Hospital	511	824	1335	1122	1475	2597	60	205	265	115	66	181	42	0	42	10	1	11	1	0	1	1	2	3	17	7	24	5	0	5	8	1	9	6	0	6	4	0	4	1	0	1
14	Sayoun	CPHL (POE)	3566	523	4089	1389	1516	2905	53	89	142	95	46	141	36	3	39	10	0	10	4	0	4	2	0	2	5	3	8	8	1	9	2	0	2	2	1	3	1	0	1	2	0	2
15	Shabwah	CPHL	19	0	19	507	445	952	26	45	71	25	44	69	15	2	17	10	0	10	5	2	4	5	0	5	1	0	1	0	1	1	0	0	0	1	0	1	3	0	3	21	0	21
16	Socotra	Alamoma Center - Hadibu	N/P	N/P	0	N/P	N/P	0	N/P	N/P	0	N/P	N/P	0	0	0	0	0	0	0	0	0	0	0	0	0	0	0	0	0	0	0	0	0	0	0	0	0	0	0	0	0	0	0
17	Taiz	CPHL	2240	321	2561	3370	1070	4440	348	41	389	183	14	197	114	0	114	77	0	77	58	0	58	48	0	48	63	6	69	70	5	75	57	0	57	39	0	39	51	1	52	49	5	54
18	Taiz	Khalifa Hospital - Aturbah	N/P	N/P	0	N/P	N/P	0	32	29	61	18	15	33	3	5	8	10	2	12	8	0	8	0	0	0	0	0	0	7	0	7	7	0	7	0	0	0	0	0	0	6	1	7
	Total			2288	21264		8952	48485		1379	4759		544	3142		18	1610	215	9	710	157	12	846	145	29	829	168	125	1042	164	28	843	94	4	655	76	3	559	79	2	475	102	7	368
	N/P	No PCR test performed
		incomplete reporting										0
SARS-CoV tests for Travellers in Yemen
			2020			2021			2022-01-01			2022-02-01			2022-03-01			Apr.2022			May .2022			June.2022			2022-07-01			2022-08-01			Sep.-22			Oct..-22			Nov.-23			Dec.2022
No.	Location	Facility	Negative	Positive	Total	Negative	Positive	Total	Negative	Positive	Total	Negative	Positive	Total	Negative	Positive	Total	Negative	Positive	Total	Negative	Positive	Total	Negative	Positive	Total	Negative	Positive	Total	Negative	Positive	Total	Negative	Positive	Total	Negative	Positive	Total	Negative	Positive	Total	Negative	Positive	Total
1	Aden	CPHL	N/P	N/P	0	189101	3244	192345	8318	924	9242	8088	241	8329	5489	5	5494	1556	6	1562	3900	0	3900	2171	29	2200	1500	0	1500	720	21	741	540	0	540	596	0	596	522	8	530	654	0	654
2	Aden	Al-sadaqa Hospital	N/P	N/P	0			1507	3996	52	4048			3992	2165	0	2165	715	2	717	1047	0	1047	1066	0	1066	293	2	295	330	0	330	314	0	314	147	0	147	96	0	96	93	0	93
3	Aldhale'e	Al-Nasr Hospital	N/P	N/P	0	N/P	N/P	0	N/P	N/P	0	N/P	N/P	0	N/P	N/P	0	N/P	N/P	0	N/P	N/P	0	0	0	0	0	0	0	0	0	0	0	0	0	0	0	0	0	0	0	0	0	0
4	Almahrah	Al- Gaidah hospital (Testing point)	N/P	N/P	0	2851	3	2854	285	15	300	433	14	447	8	0	8	3	0	3	7	0	7	115	0	115	2	0	2	4	0	4	5	0	5	20	0	20	14	0	14	17	0	17
5	Lahj	Ibn-Khaldun Hospital	N/P	N/P	0	N/P	N/P	0	N/P	N/P	0	N/P	N/P	0	N/P	N/P	0	N/P	N/P	0	N/P	N/P	0	0	0	0	0	0	0	0	0	0	0	0	0	0	0	0	0	0	0	0	0	0
6	Marib	CPHL	8	N/P	0	N/P	N/P	0	N/P	N/P	0	N/P	N/P	0	8038	0	8038	0	0	0	0	0	0	518	0	518	19	0	19	8	0	8	8	0	8	0	0	0	10	0	10	10	0	10
7	Mukalla & Ibn Sina	CPHL & Hospital	N/P	N/P	0	28001	382	28383	772	87	772	1963	119	2082	1176	0	1176	183	0	183	398	0	398	1011	0	1011	5	0	5	62	0	62	19	0	19	20	0	20	12	0	12	25	0	25
8	Sayoun	CPHL (POE)	14311	449	14760	38394	668	39062	1931	27	1958	1573	11	1584	854	1	855	369	0	369	715	0	715	1334	0	1334	93	2	95	150	0	150	66	0	66	46	0	46	30	0	30	12	0	12
9	Shabwah	CPHL						60396						7948	480	0	480	18	0	18	19	0	19	152	0	152	0	0	0	0	0	0	0	0	0	0	0	0	0	0	0	0	0	0
10	Socotra	Alamoma Center - Hadibu	N/P	N/P	0	N/P	N/P	0	3	1	4	103	4	107	0	0	0	0	0	0	0	0	0	0	0	0	0	0	0	0	0	0	0	0	0	0	0	0	0	0	0	0	0	0
11	Taiz	CPHL	N/P	N/P	0	13045	1115	14160	529	51	580	894	1	895	564	0	564	87	0	87	189	0	189	174	0	174	24	0	24	72	0	72	39	0	39	7	4	11	22	0	22	10	0	10
12	Taiz	Khalifa Hospital - Aturbah	N/P	N/P	0	N/P	N/P	0	N/P	N/P	0	N/P	N/P	0	N/P	N/P	0	N/P	N/P	0	N/P	N/P	0	0	0	0	0	0	0	0	0	0	0	0	0	0	0	0	0	0	0	0	0	0
13	Al Wadia	POE (KSA)	17373	11	17384	194503	120	194623	9628	29	9628	5794	11	5805	271	0	271	0	0	0	2	0	2	0	0	0	0	0	0	0	0	0	0	0	0	0	0	0	0	0	0	0	0	0
	Total			460	32144		5532	533330		1186	26532		401	31189	19045	6	19051	2931	8	2939	6277	0	6277	6541	29	6570		4	1940	1346	21	1367	991	0	991			840			714			821
		Positive results	20571
		Clinical	85587
		Travellers	664705
		Total	750292	0.114072	clinical
		TRAVELLERS (2022)
		Location	2022-01-01			2022-02-01
			Negative	Positive	Total	Negative	Positive	Total
		Aden CPHL
		Al Sadaqaa
		Al Mahrah
		Sayoun
		Taiz
		Al Wadia
		Shabwa
		Mokala&Ibn sina hospital
		Marib	No travellers
		TOTAL						0
		Keys
		N/P	PCR Tests were not perform
		Orange Highlight	incomplete reporting

## Sheet: Travellers
	NCPHL	Type of Facility	Type of equipment supported by YCRP	Functionality as of 31 Dec 21	Reporting Dec 2021	Surveillance	Travellers	Total	Remark
1	Sana’a	Central Public Health Laboratory (CPHL)	PCR Machine & GeneXpert device provided by other donor	Functional	Yes	4	41756	41760	POE		1-100	smallest dot
2	Aden	CPHL	PCR Machine & GeneXpert device	Functional	Yes	15946	227633	243579	POE		101-1000	smaller
3	Taiz	CPHL	PCR Machine	Functional	Yes	8230	16827	25057			1001 - 10000	small
4	Mukalla	CPHL	PCR Machine	Functional	Yes	4484	34148	38632	POE		10001 - 100000	large
5	Sayoun	CPHL	PCR Machine	Functional	Yes	7357	61036	68393			100001 - 1000000	Largest dot
6	Hodeida	CPHL	PCR Machine	Functional	Yes	1620		1620
7	Aden	Asadaqa Hospital	PCR Machine	Functional	Yes	661	15817	16478	POE
8	Taiz	Khalifa Hospital - Aturbah	GeneXpert Device	Functional	Yes	143	0	143
9	Socotra	Alamoma Center - Hadibu	GeneXpert Device	Functional	Yes	0	111	111	POE
10	Ibb	CPHL	PCR Machine & GeneXpert Device	Functional	Yes	639	0	639
11	Sa'ada	CPHL	PCR Machine & GeneXpert Device	Functional	Yes	441	0	441
12	Almaharah	Testing point	PCR provided by KS Relief	Functional	Yes	811	3796	4607	POE
1174	Shabwah	CPHL	PCR provided by KS Relief	Functional	Yes	1174	69013	70187
14	Hadramout	Ibn-Sina Hospital	PCR provided by KS Relief	Functional	Yes			0
15	Aldhaleh	Al-Nasr Hospital	PCR provided by IsDB	Functional	Yes	881	0	881
16	Lahj	Ibn-Khaldun Hospital	PCR provided by IsDB	Functional	Yes	280	0	280
17	Mareb	CPHL	PCR provided by KS Relief	Functional	Yes	1164	8611	9775
18	Alwadia	Alwadia Hospital	PCR provided by KS Relief	Functional	Yes	0	227713	227713	POE
Not doing COVID-19 testing - machine available but waiting for authorities to approve sending it	Al Bayda	CPHL				43835	706461	750296
Not doing COVID-19 testing - no machine yet, planning for GeneXpert by end of this year.	Hajjah	CPHL
